# Supplementary material for: Gelatinase regulates the egress of intracellular replicating populations during Enterococcus faecalis infection
Source: PLoS Pathog. 2026 Mar 10;22(3):e1013738. doi: 10.1371/journal.ppat.1013738 (PMC12994788; doi:10.1371/journal.ppat.1013738)
Supplement: S2 Data — (XLSX) [file ppat.1013738.s021.xlsx]

## Sheet: Fig 1
Fig 1A: 6 hpi intracellular CFU counts of screened mutants, expressed in log10(CFU/mL)
(Each row represents one biological replicate)
WT	ΔmprF2	msrB::Tn	12401::Tn	12402::Tn	tpx::Tn	ΔmptD	gelE::Tn	fsrA::Tn	ace::Tn	entV::Tn	entV::Tn2	ΔatlA	Δt7ss	ΔΔldh
6.38739	6.31806	6.15836	6.27416	6.20412			6.5977	6.30963
6.2833	6.13354	6.30103	6.32634	6.2833			6.30103	6.35793
6.54158	6.25527	6.15836	6.09342	6.40824			6.45332	6.14613
6.33445	5.8739	6.21484	6.02857	6.24551			6.12057	6.27416
6.03342	5.89873	6.25527	5.85003	6.13354			6.13354	6.10721
6.01703	5.96379	6.01703	5.96755	6.01703			6.31806	6.01703
6.35025					6.33445	6.2833
6.30963					6.30963	5.88081
6.22531						5.98227
6.77232					6.75435	6.47712
6.63548					6.45939	6.51587
6.716					6.68124	6.5611
6.34242									6.20412	6.01703	6.19312	6.22531	5.92428	5.94448
6.32634									6.20412	6.19312	6.14613	6.13354	6.06446	6.03342
6.03342									5.57978	6	6.24551	6	6.09342	6.04922
6.38021									6.39445	6.4216	6.47712	6.30103	6.30963	6.44716
6.45332									6.24551	6.30103	6.29226	6.10721	6.38739	6.29226
6.35025									6.12057	6.18184	6.18184	6.15836	6.20412	6.25527
Fig 1B: 20 hpi intracellular CFU counts of screened mutants, expressed in log10(CFU/mL)
(Each row represents one biological replicate)
WT	ΔmprF2	msrB::Tn	12401::Tn	12402::Tn	tpx::Tn	ΔmptD	gelE::Tn	fsrA::Tn	ace::Tn	entV::Tn	entV::Tn2	ΔatlA	Δt7ss	ΔΔldh
5.92634	5.76042	5.84261	5.89432	5.82478			6.62325	6.44091
6.07628	5.86451	5.8739	5.8451	5.94645			6.67394	6.57054
6.02202	5.84261	5.89653	5.92634	5.93651			6.70586	6.38021
5.94052	5.69548	5.74819	5.75128	6.06446			6.69897	6.19312
5.85733	5.60638	5.8169	5.68485	5.94448			6.47712	6.10721
5.81425	5.5611	5.69197	5.7839	6.42813			6.47712	6.4014
6.14613					5.96379	5.75435
6.19312					6.15836	5.68842
6.15836						5.69897
6.30103					6.39445	6.10721
6.20412					6.18184	5.88081
6.12057					6.35025	5.82217
6.25527									6.10721	6.23553	6.18184	6.30963	6.45332	6.01703
6.10721									6.14613	6.29226	5.98227	6.26482	6.07918	5.96379
6.04922									5.94448	6.18184	6.13354	6.31806	6.04922	5.85733
6.20412									6.18184	6.17026	6.18184	6.32634	5.88081	6.15836
6.32634									6.17026	6.29226	6.18184	6.32634	6.04922	5.94448
6.07918									5.96379	5.90309	6.01703	6.19312	6.26482	6
Fig 1D: 6 hpi intracellular CFU counts of fsr/gelE deletion mutants and sprE::Tn, expressed in log10(CFU/mL)
(Each row represents one biological replicate)
WT	ΔfsrA	ΔfsrBDC	ΔfsrABDC	ΔgelE	sprE::Tn
6.76641	6.42813	6.35793	6.97313	6.83759
6.7356	6.64738	6.62325	6.993	6.92221
6.35025	6.45939	6.2833	6.64738	6.80889
6.49415	6.58433	6.38739	6.44716	6.79518
6.74507	7.43457	6.5611	7.34242	7.48855	6.91169
6.2833	6.94448	6.24551	6.89432	7.04766	6.57054
6.72916	7.06893	6.66276	7.08636	7.25237	6.83506
6.57054	6.85248	6.63548	6.76641	7.07628	6.67761
6.59329	6.9345	6.52634	7.07335	7.15229	6.7356
Fig 1E: 20 hpi intracellular CFU counts of fsr/gelE deletion mutants and sprE::Tn, expressed in log10(CFU/mL)
(Each row represents one biological replicate)
WT	ΔfsrA	ΔfsrBDC	ΔfsrABDC	ΔgelE	sprE::Tn
6.44091	6.57519	6.2833	6.76343	6.72263
6.52634	6.71265	6.26482	6.69897	6.82217
6.25527	6.40824	6.36549	6.37291	6.68124
6.23553	6.52634	6.48287	6.53656	6.79518
6.4216	6.80072	6.53148	6.89209	6.86451	6.55145
6.06446	6.45332	6.09342	6.53656	6.50515	6.31806
6.51587	6.76042	6.57978	6.77815	6.85974	6.68485
6.51055	6.76343	6.41497	6.81158	6.92634	6.68485
6.45939	6.73239	6.59329	6.8451	6.92012	6.68485
Fig 1K: 6 hpi intracellular CFU counts of complementation strains, expressed in log10(CFU/mL)
(Each row represents one biological replicate)
WT	ΔgelE	ΔgelE::gelE	E329A	E352A
6.52114	7.00689	6.49969	6.77232	6.78675
6.60206	6.89873	6.68124	6.90309	6.82995
6.72916	7.09482	6.65128	7.19866	6.88309
6.58433	7.01368	6.58883	6.993	6.74194
Fig 1L: 20 hpi intracellular CFU counts of complementation strains, expressed in log10(CFU/mL)
(Each row represents one biological replicate)
WT	ΔgelE	ΔgelE::gelE	E329A	E352A
6.35793	6.84011	6.4216	6.82217	6.73239
6.4216	6.91593	6.32634	6.72916	6.79796
6.56585	6.84011	6.47129	6.89653	6.90309
6.47712	6.90309	6.46538	6.83759	6.87157

## Sheet: Fig 2
Fig 2A: Halo area of clinical strains in the agar-based gelatinase assay (expressed in mm2)
Strain	Halo area (mm2)
03_EF	0
20_EF	0
40_EF	0
EF_1010	0
07_EF	0
14_EF	0
21_EF	0
22_EF	0
42_EF	0
EFS M05	0
04_EF	0
06_EF	0
12_EF	0
32_EF	0
EF_1008	0
10_EF	0
16_EF	0
29_EF	0
37_EF	0
41_EF	0
01_EF	0
02_EF	0
08_EF	0
31_EF	0
EFS M02	0
EFS M03	0
EFS M04	0
19_EF	196.149
24_EF	202.355
38_EF	207.006
35_EF	208.486
05_EF	214.537
EFS M01	216.401
34_EF	222.631
26_EF	228.583
13_EF	233.909
33_EF	236.702
23_EF	241.663
11_EF	253.467
18_EF	234.98
17_EF	207.111
27_EF	253.492
25_EF	164.601
15_EF	208.734
36_EF	223.721
09_EF	228.292
39_EF	231.364
28_EF	242.66
30_EF	288.297
Fig 2B: 2 hpi intracellular CFU counts of clinical strains, expressed in log10(CFU/mL)
(Each row represents one biological replicate)
WT	05_EF	35_EF	38_EF	EFS_M01	ΔfsrABDC	04_EF	12_EF	32_EF	EF_1008	JH2-2	ΔgelE	03_EF	20_EF	40_EF	EF_1010
5.43457	5.51587	5.7574	5.26482	5.54158	5.71933	5.45332	5.76641	5.19312	5.42813	5.49415	5.68124	5.90309	5.98227	5.74819	5.92428
5.71933	5.66276	5.7356	5.49415	5.57519	5.72591	5.44716	5.74507	5.10721	5.40824	5.45332	5.74819	5.80618	5.98227	5.5563	5.85733
5.32634	5.48855	5.25527	5.40824	5.29226	5.53148	5.19312	5.35025	4.96379	5.63144	5.49415	5.64345	5.716	5.90309	5.44716	5.19312
5.14613	5.29226	5.36549	5.2833	5.41497	5.45939	5.01703	5.25527	4.90309	5.33445	5.46538	5.716	5.63144	5.716	5.47129	5.74819
Fig 2C: 6 hpi intracellular CFU counts of clinical strains, expressed in log10(CFU/mL)
(Each row represents one biological replicate)
WT	05_EF	35_EF	38_EF	EFS_M01	ΔfsrABDC	04_EF	12_EF	32_EF	EF_1008	JH2-2	ΔgelE	03_EF	20_EF	40_EF	EF_1010
5.58433	5.73239	5.5563	5.58433	5.74507	6.10312	5.85248	5.78958	5.53656	5.75435	5.72591	6.35025	6.19312	6.48855	6.15836	6.33445
5.87157	6.16316	5.79796	5.70927	5.71933	6.42813	5.85491	5.88762	5.38021	5.5611	5.5563	6.20412	6.13354	6.19312	6.01703	6.10721
5.716	5.74194	5.53656	5.73239	5.69548	6.38021	5.93852	5.94841	5.60206	5.80346	5.88081	6.60206	6.41497	6.59329	6.46538	6.1486
5.62737	5.6149	5.62325	5.67394	5.63949	6.11126	5.88536	5.90309	5.60638	5.66276	5.64345	6.47129	6.38021	6.41497	6.23553	6.41497
Fig 2D: 20 hpi intracellular CFU counts of clinical strains, expressed in log10(CFU/mL)
(Each row represents one biological replicate)
WT	05_EF	35_EF	38_EF	EFS_M01	ΔfsrABDC	04_EF	12_EF	32_EF	EF_1008	JH2-2	ΔgelE	03_EF	20_EF	40_EF	EF_1010
5.35793	5.63548	5.40824	5.40824	5.29226	5.9619	5.78675	6.14364	5.55145	5.67394	5.77232	6.36549	6.17026	6.27416	6.12057	6.34242
5.62325	5.71265	5.54654	5.17026	5.32634	5.91803	5.67394	6.27692	5.36549	5.71265	5.61066	6.47712	6.36549	6.44091	6.17143	6.30963
5.10721	5.23553	4.90309	5.21484	5.07918	6.09342	5.68842	6.07041	5.30103	5.65128	5.95617	6.56585	6.29226	6.31806	6.13354	5.9425
5.38021	5.32634	5.24551	4.96379	5.13354	5.81954	5.60638	6.0187	5.4216	5.69548	5.73239	6.53148	6.12057	6.12057	5.92428	6

## Sheet: Fig 3
Fig 3B: Percentage of replicating bacteria relative to total intracellular Ef
Strain	WT				ΔfsrA				ΔfsrBDC				ΔfsrABDC				ΔgelE				PFA-fixed OG1RF
Biological replicate	BR1	BR2	BR3	BR4	BR1	BR2	BR3	BR4	BR1	BR2	BR3	BR4	BR1	BR2	BR3	BR4	BR1	BR2	BR3	BR4	BR1	BR2	BR3	BR4
2 hpi	10.5	10.2	8.66	6.77	16.6	17.5	10.3	6.27	14.4	11.1	7.32	8.99	17.5	19.8	8.09	9.32	14.9	13.9	8.16	7.05			2.29	3.31
6 hpi	51.1	46.4	30.1	29.4	57	59.8	38.5	38.6	40.6	40.1	21.3	29.5	67.4	72.1	35.7	37.5	53.8	44.9	39.8	47.4			3.19	5.93
20 hpi	55.1	58.7	47.3	55.3	92.3	91.8	73.8	75.6	52.8	57.6	44.7	47	84.8	90.6	68.4	70.5	84.8	86.8	78.3	86.6			9.48	13.1
BR = biological replicate

## Sheet: Fig 4
Fig 4B: Percentage of GFPhi/GFPlo cells (relative to all singlets)
(Each row represents one biological replicate)
GFPhi				GFPlo
2 hpi	6 hpi	20 hpi		2 hpi	6 hpi	20 hpi
0.13	2.42	3.24		70.2	57.2	48.6
0.16	1.3	3.77		77	62.3	43.8
0.18	1.99	3.34		63.5	46.9	36.4
0.33	3.28	5.39		78.1	61.9	42.5
Fig 4D: Relative expression of fsr regulon genes at 6 hpi by qPCR
(Each row represents -ddCt (log2FC) value from one biological replicate, normalised to recA housekeeping gene and relative to 2 hpi GFPlo samples, taken as mean of 3 technical replicates)
fsrA			fsrB			fsrC			gelE			sprE			entV
6 hpi GFPhi	6 hpi GFPlo		6 hpi GFPhi	6 hpi GFPlo		6 hpi GFPhi	6 hpi GFPlo		6 hpi GFPhi	6 hpi GFPlo		6 hpi GFPhi	6 hpi GFPlo		6 hpi GFPhi	6 hpi GFPlo
0.405317	-0.361157		4.36282	1.7559		3.70628	1.2554		5.54759	2.25887		3.95652	1.00069		4.66944	1.0126
0.768121	-0.492606		4.30276	1.1104		3.96011	0.984757		5.49867	1.2577		4.63214	0.735089		4.84866	0.485561
0.781662	0.125069		4.34165	1.10455		4.0884	0.893782		5.44196	1.66436		5.22691	1.5234		5.15069	0.861503
1.02979	-0.219841		4.66831	1.6081		4.09235	1.2195		6.39321	2.10737		5.031	1.05499		5.18842	0.689523
Fig 4E: Relative expression of fsr regulon genes at 20 hpi by qPCR
(Each row represents -ddCt (log2FC) value from one biological replicate, normalised to recA housekeeping gene and relative to 2 hpi GFPlo samples, taken as mean of 3 technical replicates)
fsrA			fsrB			fsrC			gelE			sprE			entV
20 hpi GFPhi	20 hpi GFPlo		20 hpi GFPhi	20 hpi GFPlo		20 hpi GFPhi	20 hpi GFPlo		20 hpi GFPhi	20 hpi GFPlo		20 hpi GFPhi	20 hpi GFPlo		20 hpi GFPhi	20 hpi GFPlo
3.96474	5.18397		2.97692	0.404009		4.12604	1.94191		9.39164	6.73312		0.742877	-1.97256		1.34679	-0.6481
-1.06434	0.00594606		3.68246	2.68777		4.63591	3.52054		5.70807	4.38362		-0.717335	-1.92719		0.944963	-0.00504381
-2.49582	-1.29899		3.81021	3.39093		3.24668	2.74769		5.39477	4.81004		4.88451	4.25592		5.03276	4.50927
-7.80551	-6.11079		1.52846	0.937375		-2.80289	-3.53099		3.51424	2.84814		2.60745	1.99336		-0.0394438	-0.452313

## Sheet: Fig 5
Fig 5A: Percentage cytotoxicity during fsr/gelE deletion mutant infection
(Each row represents one biological replicate)
2 hpi							6 hpi							20 hpi
Uninfected	WT	ΔfsrA	ΔfsrBDC	ΔfsrABDC	ΔgelE		Uninfected	WT	ΔfsrA	ΔfsrBDC	ΔfsrABDC	ΔgelE		Uninfected	WT	ΔfsrA	ΔfsrBDC	ΔfsrABDC	ΔgelE
0.224645	0.86235	0.801961	0.683599	0.794715	0.398565		0.442951	3.64235	1.10395	6.77318	1.33845	0.447065		1.06313	11.7343	22.0424	14.2085	10.7702	16.0954
0.821494	0.283091	0.428606	0.859857	1.18131	1.55965		2.14337	7.95674	1.2556	8.24161	2.51397	1.10764		2.93233	31.6432	32.8348	32.4677	34.5003	31.1588
3.1577	7.26709	4.92799	2.62352	2.58523	2.63446		0.485797	6.77334	1.04576	6.13921	1.8375	0.200253		-6.54207	5.75923	9.80392	2.73995	4.76873	6.6799
4.56085	5.691	4.39153	6.08677	4.42751	3.0455		0.739204	6.02862	-1.29361	2.67962	0.513336	-1.46814		-3.66228	0.492736	2.79217	1.90642	2.22904	1.54469
7.71238	18.3539	10.8138	4.28382	8.1731	8.02327		4.96145	10.985	6.35114	11.8642	6.53704	-1.63045		0.894382	23.5397	33.7008	26.331	34.5918	28.2939
Fig 5B: CFU counts of egressed bacteria during infection with fsr/gelE deletion mutants, expressed as log10(CFU/mL)
	Strain	WT				ΔfsrA				ΔfsrBDC				ΔfsrABDC				ΔgelE
	Biological replicate	BR1	BR2	BR3	BR4	BR1	BR2	BR3	BR4	BR1	BR2	BR3	BR4	BR1	BR2	BR3	BR4	BR1	BR2	BR3	BR4
Timepoint (hpi)	6	1.90309	1.60206	1.60206	1.60206	1.90309	1.60206	1.60206	1.60206	2.07918	1.60206	1.60206	1.60206	1.90309	1.60206	1.60206	1.60206	1.60206	1.60206	1.60206	1.60206
	7	5.15473	5.18184	4.85248	4.90956	4.69197	4.80618	4.45332	4.95036	4.49415	4.9345	3.79239	4.37291	4.96755	4.94448	4.85003	5.13098	3.13354	3.71933	3.82737	3.99826
	8	4.98945	5.38021	5.04297	5.4014	5.12057	5.26482	5	5.33445	4.60206	5.04922	3.98588	4.38739	5.2833	5.47712	5.42813	5.5563	3.38021	4.19312	3.9284	4.45939
	9	4.95424	5.59329	5.01536	5.46538	5.44716	5.71933	5.38021	5.84261	4.82478	5.15836	4.10175	4.55145	5.40824	5.7574	5.69548	5.81158	3.64738	4.5977	4.01536	4.83759
	10	4.82478	5.54158	5.03019	5.42813	5.57519	6.14983	5.61066	5.78958	4.57978	5.10721	4.11528	4.58883	5.53148	5.94841	5.69548	5.72263	4.14613	4.81954	4.20737	4.7839
	11	4.83251	5.49415	4.90956	5.38021	5.46538	6.35793	5.75435	5.94645	4.68485	5.10721	4.17955	4.78958	5.58433	6.10721	5.65128	5.87622	4.38739	5.34242	4.61909	5.01199
	12	4.77815	5.50515	4.89873	5.39445	5.62737	6.30103	5.77815	5.9284	4.6149	5.06446	4.16554	4.89432	5.48287	6.22531	5.78104	5.86213	4.52634	5.38739	4.82217	5.27416
BR = biological replicate
Fig 5C: CFU counts of egressed bacteria during infection with complementation strains, expressed as log10(CFU/mL)
	Strain	WT			ΔgelE			ΔgelE::gelE			E329A			E352A
	Biological replicate	BR1	BR2	BR3	BR1	BR2	BR3	BR1	BR2	BR3	BR1	BR2	BR3	BR1	BR2	BR3
Timepoint (hpi)	6	1.60206	1.60206	1.60206	1.60206	1.60206	1.60206	1.60206	1.90309	1.60206	1.60206	1.60206	1.60206	1.60206	1.60206	1.60206
	7	4.70586	4.62737	4.50515	3.89653	3.85491	3.65128	4.49415	4.64345	4.54158	3.83251	3.86451	3.66276	3.51587	3.49415	3.7839
	8	5.03181	5.00173	5.00346	3.96567	3.91593	3.99123	4.95617	4.98767	4.87622	3.90309	3.82737	4.19312	3.5563	3.62737	3.90091
	9	5.18184	4.57978	4.95999	4.01703	4.05994	4.33445	5.03342	5.0103	4.90526	3.9425	4.01703	4.49415	3.57978	3.64345	4.09342
	10	5.15836	5.10721	4.82995	4.24551	4.17026	4.54654	4.90309	5.07918	4.79239	3.98227	4.01199	4.7574	3.88081	3.92428	4.55145
	11	4.98227	4.83251	4.90741	4.44091	4.30963	4.75128	5.17026	4.83251	4.78958	4.45939	4.25527	5.21484	4.17026	4.09342	4.86688
	12	4.97864	4.88081	4.92221	4.65514	4.68485	4.93852	4.98227	4.90309	4.7356	4.60206	4.85248	5.44091	4.5977	4.68124	5.14983
BR = biological replicate

## Sheet: Fig 6
Fig 6A: Total wound CFU counts from single-species infection by WT or ΔgelE, expressed in log10(CFU/wound)
(Each cell represents wound CFU counts from one mice. Values are excluded (i.e. empty cell) if wound dressing has been compromised during infection)
Timepoint (dpi)	WT					ΔgelE
1	6.73878	7.14613	5.65896	6.65128	6.98767	6.38739	5.94645	6.73878	6.66276	6.49415
3	5.77232	5.48855	5.75435	4.98588	5.42813	5.49415	5.46538	4.58883	5.47712	4.86213
5	4.61066	4.43457	4.73878	5.73878	5.48855	4.65896	4.82478	5.00432	4.51587	4.39445
Fig 6B: Competitive index from mixed-species competitive infection by WT/WT or ΔgelE/WT
(Each cell represents competitive index calculated from wound CFU counts from one mice. Values are excluded (i.e. empty cell) if wound dressing has been compromised during infection)
Timepoint (dpi)	WT/WT					ΔgelE/WT
1	1.00344	0.862319	1.17391	0.981181	0.743961	0.845444	1.53654	0.990516	1.14487
3	0.885375	1.01087	0.965217	0.913043	0.991585	1.0529	0.91008	0.761134	1.15692	0.933002
5	0.979852	0.978261	0.864989	1.24943	0.854137		1.21164	0.852033	0.998535
Fig 6C: Percentage of cells containing intracellular E. faecalis (AgD+) in different wound cell types during WT, ΔgelE or mock (PBS) wound infection (5 dpi)
(Each cell represents host cell percentages from one mice. Values are excluded (i.e. empty cell) if wound dressing has been compromised during infection)
Non-immune cells				Immune cells				Neutrophils				Monocytes				Macrophages				Other immune cells
(CD45-)				(CD45+)				(CD45+ Ly6G+)				(CD45+ Ly6G- Ly6C+)				(CD45+ Ly6G- Ly6C- F4/80+)				(CD45+ Ly6G- Ly6C- F4/80-)
WT	ΔgelE	PBS		WT	ΔgelE	PBS		WT	ΔgelE	PBS		WT	ΔgelE	PBS		WT	ΔgelE	PBS		WT	ΔgelE	PBS
	1.15				5.55				18.7				0.4				1.18				6.56
	0.51	0			3.22	0			9.16	0			2.51	0			2.04	0			14	0.33
0	0.03	0.12		0.89	0.85	0.32		1.52	4.63	0.82		0.38	0	0.91		1.25	0.24	0.31		1.84	3.81	0.21
0.45	0.03	0.1		3.67	1.92	0.08		6.54	2.49	0		1.2	0.5	0.4		3.67	2.19	0.08		15.7	2.14	0.47
0.05	0.1	0		0.4	1.66	0.05		0.68	1.84	0		0.27	1.79	0		0.68	2.16	0.02		2.73	1.23	0.35
	0.07	0			2.44	0.04			1.41	0.13			1.33	0			0.28	0.02			0.86	0
0	0.05			1.06	2.79			1.08	3.13			0	1.85			0.07	0.43			0.21	0
0.04		0		3.06		0.72		4.32		0.69		0.3		0		0		0		0		0
	0.03	0			1.41	0.9			1.82	0			0	0			0.65	0			0	0
0	0	0		2.76	2.39	0.23		2.92	1.87	0		0.18	0	0		0.2	0.45	0		0	0.27	0
Fig 6D: Intracellular wound CFU counts from single-species infection by WT or ΔgelE, expressed in log10(CFU/wound)
(Each cell represents wound CFU counts from one mice. Values are excluded (i.e. empty cell) if wound dressing has been compromised during infection)
Timepoint (dpi)	WT					ΔgelE
1	3.20412	4.30103	4.91803	5.49415	4.49415	4.72263	5.30103	3.65896	5.01284
3	4.70927	4.95617	4.53656	4.66276	5.47712	4.37291	3.38021	3.38021	4.31806	4.77232
5	2.77815	3.35025	2.80618	2.77815		3.35793	3.76042	3.86451	2.96379	3.44716
Fig 6E: Total wound CFU counts from 5 dpi single-species infection by WT or ΔgelE, expressed in log10(CFU/wound)
(Each cell represents wound CFU counts from one mice. Values are excluded if wound dressing has been compromised during infection)
WT	ΔgelE
4.49415	4.21484
3.20412	3.64345
4.35793	3.20412
3.98227	3.85733
4.51055	4.33445

## Sheet: S1 Fig
S1A Fig: Antibiotic killing kinetics of WT OG1RF under the conditions of the antibiotic protection assay
	Inoculum	104(log phase)				107(log phase)				Control (104, log phase)
	Biological replicate	BR1	BR2	BR3	BR4	BR1	BR2	BR3	BR4	BR1	BR2	BR3	BR4
Time (h)	0	4.20412	4.25527	4.9619	4.7839	7.27416	7.30963	7.55145	7.34242	4.20412		4.91803	4.89873
	0.5	1.60206	1.60206	1.60206	1.60206	1.60206	1.90309	3.07918	4.20412	4.37291		5.32634	4.45332
	1	1.60206	1.60206	1.60206	1.60206	1.60206	1.60206	1.60206	1.60206	4.81425		5.63949	5.49969
	1.5
	2	1.60206	1.60206	1.60206	1.60206	1.60206	1.60206	1.60206	1.60206	5.1284		5.9284	5.97313
	2.5
	3	1.60206	1.60206	1.60206	1.60206	1.60206	1.60206	1.60206	1.60206	5.7356		6.49969	6.47712
BR = biological replicate
S1B Fig: Percentage cytotoxicity of WT-infected macrophages at different timepoints
--> Please refer to WT data from Fig 5A
S1C Fig: Intracellular CFU counts of WT-infected macrophages at 2, 6 and 20 hpi, expressed as log10(CFU/mL)
(Each row represents one biological replicate)
2 hpi	6 hpi	20 hpi
5.88649	6.23553	5.549
6.26007	6.48855	6.17026
6.23045	6.70415	6.49415
6.04922	6.25204
6.10266	6.32906
5.73984	5.98528	5.88005
5.88762	6.04192
5.56269	5.54489
6.14613	6.26482	5.79239
6.4014	6.19312	5.83506
6.6149	6.55145	6.03342
6.57519	6.50515	6.13354
S1D Fig: Fold-change intracellular CFU of WT-infected macrophages at 2, 6 and 20 hpi, relative to 2 hpi intracellular CFU of each biological replicate
(Each row represents one biological replicate)
2 hpi	6 hpi	20 hpi
1	2.23377	0.45974
1	1.69231	0.813187
1	2.97647	1.83529
1	1.59524
1	1.68421
1	1.75971	1.38107
1	1.4266
1	0.959856
1	1.31429	0.442857
1	0.619048	0.271429
1	0.864078	0.262136
1	0.851064	0.361702
S1E Fig: 2 hpi intracellular CFU counts of screened mutants, expressed in log10(CFU/mL)
(Each row represents one biological replicate)
WT	ΔmprF2	msrB::Tn	12401::Tn	12402::Tn	tpx::Tn	ΔmptD	gelE::Tn	fsrA::Tn	ace::Tn	entV::Tn	entV::Tn2	ΔatlA	Δt7ss	ΔΔldh
6.36549	6.30963	6.27416	6.34242	6.27416			6.31806	6.04922
6.46538	6.30103	6.35793	6.30963	6.35793			6.29226	6.32634
6.35793	6.26482	6.32634	6.22531	6.38021			6.38739	6.10721
5.99826	5.8169	6.38021	5.93852	6.25527			5.8451	5.71933
5.88536	5.88309	6.21484	5.7839	5.94448			5.83506	5.65514
5.88986	5.91381	6.14613	5.91593	6.10721			5.92634	5.67025
6.13735					6.03342	6.08063
6.05077					5.98408	6.00173
6.06595						6.02036
6.68124					6.65896	6.57978
6.44091					6.48855	6.37291
6.5611					6.59329	6.38739
6.39445									6.12057	6.14613	6.20412	6.30963	6.12057	6.06446
6.25527									6.17026	6.2833	6.17026	6.30103	6.15836	6.07918
6.13354									5.80618	6.13354	6.15836	6.35793	6.17026	6.17026
5.98227									5.83251	5.94448	5.96379	5.90309	5.98227	5.83251
6.06446									6.21484	6	5.96379	6.03342	5.96379	5.94448
6.18184									6.06446	6.01703	6.06446	6	6.06446	6.12057
S1F Fig: 2 hpi intracellular CFU counts of fsr/gelE deletion mutants and sprE::Tn, expressed in log10(CFU/mL)
(Each row represents one biological replicate)
WT	ΔfsrA	ΔfsrBDC	ΔfsrABDC	ΔgelE	sprE::Tn
6.51587	6.2833	6.45939	6.44716	6.62325
6.66276	6.18184	6.62325	6.31806	6.62737
6.48287	6.13354	6.25527	5.96379	6.29226
6.25527	6.23553	6.40824	6.35025	6.37291
6.58883	6.63144	6.68485	6.54654	6.47129	6.63949
5.94052	6.06145	5.97313	5.98046	5.96567	5.96942
6.5611	6.52634	6.63548	6.73878	6.62737	6.62737
6.58433	6.62737	6.61909	6.58883	6.54654	6.67025
6.4014	6.33445	6.5977	6.62325	6.54158	6.51055
S1H Fig: 2 hpi intracellular CFU counts of complementation strains, expressed in log10(CFU/mL)
(Each row represents one biological replicate)
WT	ΔgelE	ΔgelE::gelE	E329A	E352A
6.40824	6.49969	6.53656	6.55145	6.47712
6.69548	6.87157	6.62737	6.71265	6.51587
6.49415	6.49415	6.39445	6.47712	6.43457
6.30963	6.46538	6.45332	6.43457	6.40824

## Sheet: S2 Fig
S2A Fig: Growth curve of fsr/gelE deletion mutants in BHI (1:40 subculture from overnight culture) for 24 h, expressed as Abs600 values
(Two biological replicates of 4-5 technical replicates each)
	Strain	WT										ΔfsrA										ΔfsrBDC										ΔfsrABDC										ΔgelE
	Biological replicate	BR1					BR2					BR1					BR2					BR1					BR2					BR1					BR2					BR1					BR2
Time (h)	0	0.136	0.1335	0.1329	0.1381	0.1305	0.1321	0.1298	0.1272	0.1305	0.1461	0.1308	0.1347	0.1354	0.1294	0.1277	0.1283	0.1285	0.1277	0.1282	0.1266	0.1333	0.1317	0.1327	0.1326	0.1297	0.1339	0.1479	0.1309	0.1303	0.1308	0.1313	0.1279	0.1298	0.1297	0.1277	0.1311	0.1285	0.133	0.1334	0.1327	0.1362	0.1337	0.135	0.1344	0.1362	0.1334	0.132	0.1324
	0.25	0.1385	0.1353	0.1351	0.1399	0.1321	0.133	0.1306	0.1281	0.1312	0.1467	0.1317	0.1359	0.1363	0.13	0.1282	0.1283	0.1281	0.1277	0.1282	0.1269	0.1346	0.1332	0.1342	0.134	0.131	0.1339	0.1476	0.1315	0.1307	0.1314	0.1322	0.1286	0.1304	0.1303	0.1278	0.1309	0.1282	0.1328	0.1329	0.1324	0.1375	0.1351	0.1364	0.1359	0.138	0.1343	0.1328	0.1329
	0.5	0.1415	0.1376	0.1378	0.1422	0.1342	0.1356	0.1327	0.1304	0.1339	0.1502	0.133	0.1369	0.1374	0.1313	0.1298	0.1298	0.1297	0.1293	0.1299	0.1289	0.1368	0.1354	0.1367	0.1361	0.133	0.1364	0.1506	0.1338	0.1327	0.1333	0.1337	0.13	0.132	0.1317	0.1293	0.1326	0.1297	0.1345	0.1351	0.1347	0.1396	0.1373	0.1387	0.1381	0.1401	0.1369	0.135	0.135
	0.75	0.1477	0.1427	0.1436	0.1475	0.1392	0.1411	0.1374	0.1346	0.1394	0.1576	0.1376	0.1419	0.1413	0.1355	0.1343	0.134	0.1341	0.1339	0.1345	0.1336	0.142	0.1409	0.1424	0.1415	0.1376	0.1422	0.156	0.1393	0.1381	0.1384	0.1379	0.1338	0.1364	0.1355	0.1335	0.1372	0.1343	0.1391	0.1389	0.1377	0.1445	0.1429	0.1444	0.1432	0.1455	0.1427	0.1407	0.1403
	1	0.1572	0.1511	0.1523	0.1557	0.1473	0.1494	0.1451	0.142	0.148	0.1637	0.1445	0.149	0.1479	0.1424	0.1412	0.1411	0.1412	0.1411	0.1418	0.1405	0.1503	0.149	0.1509	0.1491	0.1448	0.1504	0.1639	0.1473	0.146	0.1458	0.1444	0.1399	0.1429	0.1417	0.1397	0.1446	0.1413	0.1466	0.1455	0.1448	0.1519	0.1505	0.1523	0.1506	0.1539	0.1508	0.1488	0.1479
	1.25	0.168	0.1604	0.1626	0.1649	0.1563	0.1595	0.1542	0.1508	0.1591	0.1778	0.1528	0.1571	0.1554	0.15	0.1494	0.1491	0.1502	0.1496	0.1506	0.1495	0.1601	0.1592	0.1613	0.1586	0.1535	0.161	0.1752	0.1575	0.1559	0.1555	0.1524	0.1475	0.1507	0.1491	0.1471	0.1537	0.15	0.1547	0.1543	0.1544	0.1611	0.1601	0.1623	0.16	0.1652	0.161	0.1588	0.1572
	1.5	0.1829	0.1724	0.1764	0.1772	0.1684	0.1711	0.1651	0.1611	0.1716	0.1891	0.1623	0.1669	0.1641	0.159	0.1588	0.1591	0.1603	0.1595	0.1605	0.1594	0.1722	0.1723	0.1754	0.1709	0.1647	0.1736	0.1882	0.1701	0.1683	0.1668	0.1617	0.1559	0.1601	0.1571	0.1555	0.1646	0.1603	0.1655	0.1645	0.1644	0.1727	0.174	0.1766	0.1735	0.1818	0.1743	0.1719	0.1691
	1.75	0.2059	0.1913	0.1982	0.1967	0.1873	0.1893	0.1806	0.1764	0.1924	0.2078	0.1781	0.1839	0.1775	0.1735	0.1736	0.1731	0.1757	0.1739	0.1756	0.1743	0.1906	0.1923	0.1973	0.1898	0.1821	0.1934	0.2079	0.1892	0.1864	0.184	0.177	0.1693	0.1753	0.1697	0.1692	0.1813	0.1758	0.1815	0.1803	0.1802	0.1912	0.1948	0.1981	0.1934	0.2061	0.1948	0.1915	0.1869
	2	0.2394	0.2196	0.228	0.2236	0.2162	0.2168	0.2043	0.1999	0.2236	0.2401	0.2016	0.208	0.1981	0.1951	0.1959	0.1947	0.1989	0.1957	0.1985	0.1963	0.2186	0.2224	0.2299	0.2175	0.2089	0.2228	0.2371	0.2171	0.2126	0.2097	0.1989	0.1884	0.1972	0.1887	0.1894	0.2053	0.1993	0.2055	0.2041	0.2042	0.2175	0.2254	0.2288	0.2218	0.2402	0.2242	0.2206	0.213
	2.25	0.2829	0.2599	0.27	0.2637	0.2578	0.2572	0.2376	0.2338	0.2656	0.2804	0.235	0.2429	0.2278	0.2267	0.2275	0.225	0.2318	0.2266	0.2307	0.2274	0.2585	0.2623	0.2748	0.2571	0.2486	0.2633	0.2771	0.2557	0.2496	0.246	0.2306	0.2162	0.2291	0.2164	0.2191	0.2397	0.2335	0.2398	0.2376	0.2372	0.2545	0.2684	0.2722	0.2607	0.2864	0.2642	0.2601	0.2498
	2.5	0.3414	0.3093	0.3247	0.3125	0.3091	0.3121	0.2833	0.2824	0.3184	0.3358	0.2803	0.2877	0.268	0.2698	0.268	0.2658	0.2762	0.2687	0.2752	0.2702	0.3111	0.318	0.3345	0.3123	0.3031	0.3169	0.3281	0.3064	0.2992	0.2942	0.273	0.2532	0.2708	0.2543	0.258	0.2867	0.2793	0.2859	0.2836	0.2835	0.3024	0.3256	0.3301	0.3096	0.345	0.3164	0.3119	0.2982
	2.75	0.3994	0.3755	0.3903	0.371	0.3691	0.3748	0.3417	0.3426	0.3812	0.3997	0.3384	0.3478	0.3196	0.3242	0.3185	0.3183	0.3319	0.3227	0.3304	0.3248	0.3743	0.3874	0.4072	0.3774	0.3754	0.3841	0.3924	0.3687	0.3614	0.3538	0.3278	0.2992	0.327	0.3033	0.3061	0.3461	0.3362	0.3422	0.3402	0.3407	0.3619	0.3942	0.402	0.3705	0.4177	0.3802	0.3752	0.359
	3	0.4697	0.456	0.4741	0.44	0.4501	0.4532	0.4152	0.4109	0.4584	0.4784	0.4101	0.4179	0.3869	0.3923	0.3818	0.3808	0.3988	0.3869	0.3959	0.3893	0.4516	0.4586	0.4924	0.4586	0.4579	0.4628	0.4705	0.4463	0.4398	0.429	0.3963	0.3571	0.395	0.3642	0.3666	0.4163	0.4057	0.4118	0.4112	0.4115	0.4345	0.4751	0.4838	0.4439	0.4996	0.4547	0.4497	0.4323
	3.25	0.5474	0.5464	0.5638	0.5196	0.5399	0.539	0.4932	0.4849	0.5438	0.5636	0.4877	0.4982	0.4661	0.4678	0.4539	0.4527	0.4734	0.4594	0.47	0.4623	0.5385	0.5497	0.5738	0.5507	0.5481	0.5513	0.5614	0.5395	0.5243	0.516	0.4732	0.4237	0.4709	0.4396	0.4349	0.495	0.4817	0.4903	0.4895	0.4908	0.5129	0.5564	0.568	0.5235	0.5834	0.5323	0.5272	0.5094
	3.5	0.6173	0.6258	0.6332	0.5846	0.6228	0.6167	0.5658	0.559	0.6193	0.6429	0.5688	0.5806	0.5491	0.5511	0.5314	0.5303	0.5524	0.5342	0.5489	0.5383	0.6246	0.6434	0.6547	0.6359	0.6372	0.6173	0.6296	0.6091	0.5993	0.5952	0.5578	0.4965	0.5485	0.5269	0.5111	0.576	0.562	0.5695	0.5684	0.57	0.5687	0.6163	0.6274	0.5871	0.6277	0.5791	0.5755	0.5678
	3.75	0.6586	0.6633	0.6735	0.6285	0.6662	0.6624	0.6115	0.6084	0.6666	0.689	0.6225	0.6295	0.6153	0.6097	0.5905	0.5831	0.6011	0.581	0.5948	0.5866	0.6623	0.6907	0.6944	0.6793	0.68	0.6655	0.6793	0.6594	0.6486	0.6451	0.6111	0.5609	0.6041	0.5945	0.5713	0.6174	0.6093	0.6119	0.6102	0.6094	0.6044	0.6541	0.6659	0.6205	0.6604	0.6089	0.6065	0.6007
	4	0.6964	0.6972	0.7071	0.6698	0.7005	0.6973	0.6549	0.6532	0.7068	0.7309	0.6575	0.6623	0.6522	0.6456	0.6241	0.6201	0.6335	0.6132	0.6289	0.6203	0.6929	0.7227	0.7208	0.7149	0.7095	0.7045	0.7226	0.7004	0.6876	0.6845	0.6471	0.5998	0.6425	0.6307	0.6059	0.6507	0.6444	0.6445	0.6429	0.6412	0.6319	0.6848	0.6966	0.6508	0.6927	0.6373	0.6344	0.6259
	4.25	0.7307	0.7274	0.7384	0.7096	0.7315	0.7321	0.6933	0.6922	0.7421	0.7676	0.6882	0.6934	0.6806	0.678	0.6531	0.6477	0.6661	0.6433	0.6603	0.6533	0.7189	0.747	0.7461	0.7448	0.7335	0.7489	0.7665	0.7457	0.7292	0.7258	0.6787	0.6351	0.6752	0.6619	0.6364	0.6875	0.6802	0.6817	0.6803	0.681	0.6685	0.7215	0.7323	0.69	0.7309	0.6751	0.6721	0.6596
	4.5	0.764	0.7595	0.7703	0.7467	0.7623	0.7672	0.7311	0.7297	0.7783	0.8032	0.7234	0.7314	0.7137	0.7134	0.6906	0.6886	0.7073	0.6816	0.7024	0.6929	0.7496	0.7729	0.7747	0.7772	0.7616	0.7942	0.8054	0.7883	0.7717	0.7679	0.7183	0.6777	0.7146	0.6993	0.6759	0.7377	0.7262	0.7254	0.726	0.7308	0.7075	0.758	0.7686	0.7284	0.7666	0.715	0.7118	0.6982
	4.75	0.7819	0.7909	0.7956	0.7719	0.7917	0.7929	0.7653	0.7625	0.8053	0.8264	0.7614	0.7705	0.7517	0.7543	0.7341	0.7263	0.7483	0.7226	0.7442	0.733	0.7793	0.7988	0.7995	0.8074	0.7917	0.8181	0.8319	0.8155	0.805	0.8019	0.7555	0.722	0.7545	0.7371	0.7206	0.7837	0.7702	0.7723	0.7741	0.7778	0.7404	0.7895	0.8	0.7652	0.7919	0.7445	0.7419	0.7357
	5	0.7886	0.7993	0.8018	0.782	0.7999	0.8064	0.7848	0.78	0.8183	0.8398	0.7912	0.7973	0.7859	0.7889	0.7719	0.7591	0.7795	0.7537	0.7761	0.7655	0.7932	0.8131	0.8084	0.8163	0.8082	0.831	0.8452	0.8282	0.8216	0.8172	0.7813	0.7623	0.7828	0.7716	0.7606	0.811	0.7999	0.8046	0.8036	0.8073	0.7634	0.8121	0.8216	0.7882	0.8109	0.7652	0.765	0.7593
	5.25	0.7942	0.8055	0.8047	0.7888	0.8053	0.8138	0.7999	0.7981	0.8281	0.8472	0.8068	0.8129	0.8086	0.805	0.7943	0.7822	0.7995	0.7728	0.7973	0.7849	0.8017	0.8212	0.813	0.8184	0.8164	0.8375	0.8508	0.8348	0.8301	0.8285	0.7941	0.7786	0.7953	0.7907	0.7788	0.8272	0.8187	0.8231	0.8206	0.8193	0.7806	0.8285	0.8381	0.8069	0.8256	0.7821	0.7824	0.778
	5.5	0.7978	0.8077	0.8068	0.7927	0.8067	0.8269	0.8127	0.8117	0.8339	0.8541	0.8146	0.8205	0.8185	0.8153	0.8033	0.7999	0.8126	0.7874	0.8101	0.7994	0.803	0.8228	0.8163	0.8184	0.8186	0.8429	0.8558	0.8396	0.8366	0.8364	0.8003	0.7908	0.8027	0.8001	0.7908	0.8359	0.8293	0.8337	0.8274	0.8254	0.7939	0.8404	0.849	0.8216	0.8352	0.7957	0.7959	0.7929
	5.75	0.8048	0.8123	0.8081	0.7975	0.8072	0.8317	0.827	0.8179	0.8382	0.8566	0.8165	0.8208	0.8222	0.8174	0.8088	0.8098	0.8224	0.8007	0.8198	0.8107	0.8072	0.8223	0.8162	0.8182	0.8177	0.8474	0.8601	0.8429	0.84	0.8394	0.8033	0.7936	0.8068	0.8049	0.7953	0.8397	0.835	0.8384	0.8337	0.8286	0.8011	0.8489	0.856	0.8315	0.8414	0.807	0.8074	0.805
	6	0.8079	0.8152	0.8157	0.8026	0.8094	0.844	0.8386	0.8315	0.8438	0.8631	0.8158	0.8186	0.8219	0.8173	0.8099	0.8199	0.8278	0.811	0.8267	0.82	0.81	0.8223	0.8181	0.8168	0.8175	0.8514	0.8647	0.8479	0.8475	0.8418	0.8063	0.799	0.809	0.8077	0.7986	0.8419	0.8382	0.8429	0.8365	0.83	0.8071	0.8529	0.8582	0.8378	0.8452	0.814	0.8152	0.8139
	6.25	0.8172	0.8197	0.8207	0.8047	0.81	0.8541	0.8481	0.8452	0.8581	0.8748	0.8172	0.8174	0.8181	0.816	0.812	0.8314	0.8302	0.821	0.8323	0.8304	0.8163	0.8253	0.8202	0.8217	0.8208	0.8651	0.8782	0.8586	0.8595	0.8489	0.8082	0.7999	0.8149	0.8092	0.8186	0.8403	0.8374	0.8479	0.845	0.8351	0.8107	0.8531	0.8594	0.841	0.8496	0.8212	0.8223	0.8204
	6.5	0.8281	0.8311	0.8293	0.8215	0.8258	0.8648	0.8589	0.8558	0.8716	0.8874	0.82	0.8223	0.8173	0.825	0.8139	0.8411	0.8375	0.8335	0.8425	0.8401	0.8223	0.8295	0.8298	0.8351	0.8326	0.8733	0.8872	0.8715	0.8721	0.8644	0.8205	0.8044	0.8236	0.8128	0.8317	0.855	0.8532	0.8573	0.8566	0.8448	0.813	0.8536	0.86	0.8422	0.8511	0.8281	0.8297	0.8269
	6.75	0.8397	0.8442	0.8421	0.8394	0.8377	0.8755	0.8699	0.8681	0.8806	0.8959	0.8329	0.8365	0.8257	0.8348	0.8287	0.8583	0.852	0.8501	0.856	0.85	0.8356	0.839	0.8417	0.8436	0.8404	0.8761	0.8908	0.8759	0.8758	0.8748	0.8344	0.8214	0.8345	0.8274	0.839	0.8692	0.8687	0.8673	0.8687	0.8572	0.8161	0.8544	0.8613	0.845	0.8517	0.834	0.8352	0.8332
	7	0.8449	0.8494	0.8463	0.8449	0.8399	0.8785	0.8754	0.8749	0.8825	0.8973	0.838	0.8418	0.8368	0.8395	0.8357	0.8701	0.8607	0.8602	0.8652	0.8593	0.8417	0.8432	0.8442	0.8461	0.844	0.8768	0.8913	0.8761	0.875	0.8765	0.8395	0.8308	0.8391	0.8369	0.8454	0.8718	0.8709	0.8709	0.8712	0.8651	0.8197	0.8542	0.8612	0.8468	0.8512	0.8393	0.8404	0.8386
	7.25	0.8455	0.8509	0.847	0.846	0.8397	0.8793	0.8764	0.8761	0.8809	0.8957	0.8395	0.8434	0.8433	0.8401	0.8401	0.8742	0.8644	0.8641	0.8681	0.8642	0.845	0.8449	0.844	0.8465	0.8446	0.8758	0.8893	0.8741	0.872	0.8752	0.8397	0.8337	0.8404	0.8412	0.8475	0.8709	0.8696	0.8705	0.8706	0.868	0.8209	0.8532	0.8595	0.8468	0.8502	0.8438	0.8442	0.8429
	7.5	0.8443	0.8485	0.8445	0.8442	0.8361	0.8797	0.8767	0.8764	0.8795	0.8948	0.8367	0.8409	0.8443	0.8373	0.8381	0.8761	0.866	0.8655	0.8688	0.8669	0.8456	0.844	0.8416	0.8432	0.841	0.8762	0.8892	0.8739	0.8705	0.8747	0.8369	0.8328	0.8371	0.8399	0.8455	0.87	0.8685	0.8702	0.8699	0.8688	0.8237	0.8519	0.8576	0.847	0.85	0.848	0.8481	0.8467
	7.75	0.8439	0.8473	0.8428	0.8437	0.8344	0.8775	0.8743	0.8739	0.8754	0.8905	0.8343	0.8395	0.8437	0.8354	0.8372	0.8752	0.8641	0.8641	0.8674	0.8665	0.8457	0.8426	0.8402	0.8415	0.8389	0.8747	0.8876	0.8718	0.8687	0.873	0.8348	0.8303	0.835	0.838	0.8426	0.8677	0.866	0.8681	0.8667	0.8657	0.8247	0.8499	0.8554	0.846	0.8489	0.8523	0.8521	0.8498
	8	0.8422	0.8452	0.8402	0.8415	0.8312	0.876	0.8726	0.8722	0.8731	0.8883	0.8313	0.8363	0.8405	0.8317	0.8333	0.874	0.8626	0.8629	0.8657	0.8649	0.844	0.84	0.8378	0.8382	0.8361	0.8728	0.8856	0.8699	0.8657	0.8709	0.8324	0.827	0.8324	0.8347	0.8382	0.865	0.8638	0.8653	0.864	0.8631	0.8254	0.8479	0.853	0.845	0.8484	0.8551	0.8547	0.853
	8.25	0.8412	0.844	0.8389	0.8408	0.8297	0.8764	0.8731	0.8726	0.8735	0.8886	0.8295	0.8344	0.8382	0.8291	0.8311	0.8755	0.8638	0.8637	0.8667	0.8658	0.8427	0.8378	0.8366	0.8363	0.8343	0.874	0.8868	0.8708	0.8667	0.8718	0.8308	0.8249	0.8305	0.8318	0.8356	0.866	0.8646	0.8668	0.8649	0.864	0.826	0.8456	0.8513	0.8445	0.8476	0.859	0.8581	0.8564
	8.5	0.8398	0.8425	0.8374	0.8397	0.8278	0.8748	0.8713	0.8709	0.8711	0.8862	0.8273	0.8328	0.8365	0.8273	0.8289	0.8736	0.8615	0.8616	0.8648	0.8638	0.8405	0.8357	0.8347	0.834	0.8327	0.872	0.8846	0.869	0.8642	0.8696	0.8296	0.8231	0.8288	0.8288	0.8331	0.8634	0.8621	0.8643	0.862	0.8608	0.8272	0.8449	0.8498	0.8445	0.8479	0.8617	0.8602	0.8586
	8.75	0.8411	0.8428	0.8381	0.8406	0.8288	0.8735	0.8703	0.8702	0.8701	0.8859	0.8275	0.8333	0.8363	0.8276	0.8291	0.8731	0.8604	0.8607	0.8641	0.8626	0.8409	0.8356	0.8357	0.8345	0.8332	0.8713	0.8837	0.8682	0.8636	0.869	0.8301	0.8232	0.83	0.829	0.8333	0.8617	0.8612	0.8634	0.8611	0.8596	0.8281	0.8429	0.8482	0.8444	0.8481	0.865	0.8631	0.8611
	9	0.8406	0.8429	0.8389	0.8411	0.8291	0.8746	0.8723	0.8708	0.8712	0.8869	0.8271	0.8327	0.8352	0.8268	0.8276	0.875	0.8617	0.8622	0.8658	0.8643	0.8398	0.8349	0.8354	0.8342	0.8329	0.8716	0.8848	0.8691	0.8648	0.8703	0.8298	0.8222	0.8294	0.8277	0.8318	0.8627	0.8623	0.8648	0.8623	0.8606	0.8291	0.8413	0.8469	0.8442	0.848	0.8671	0.8656	0.864
	9.25	0.8387	0.8424	0.8381	0.8402	0.8287	0.8732	0.8712	0.8697	0.8698	0.8852	0.8266	0.8324	0.8347	0.8267	0.8276	0.8744	0.8608	0.8616	0.8653	0.8639	0.8395	0.8341	0.835	0.8331	0.8328	0.8697	0.8825	0.8669	0.8628	0.8691	0.8289	0.8212	0.8285	0.8262	0.8311	0.8614	0.8611	0.8637	0.8614	0.8599	0.8299	0.84	0.8452	0.8435	0.8476	0.8681	0.8669	0.8661
	9.5	0.8388	0.8425	0.8384	0.8406	0.8295	0.8744	0.8723	0.8714	0.8717	0.8871	0.827	0.8339	0.8355	0.8279	0.8284	0.8776	0.8633	0.8641	0.8678	0.8661	0.8391	0.8342	0.8356	0.8338	0.8338	0.8703	0.8835	0.8682	0.8638	0.8703	0.83	0.8226	0.8302	0.8276	0.8318	0.8626	0.863	0.8654	0.8632	0.8613	0.8307	0.8387	0.844	0.8435	0.848	0.87	0.8686	0.868
	9.75	0.8377	0.8412	0.8373	0.8401	0.8287	0.8733	0.871	0.8706	0.8705	0.8855	0.8267	0.8336	0.8356	0.8276	0.8284	0.8762	0.8617	0.8629	0.8664	0.8646	0.8374	0.8326	0.834	0.8325	0.8329	0.869	0.8825	0.867	0.8626	0.8692	0.8298	0.822	0.8297	0.8267	0.831	0.8611	0.8615	0.864	0.8615	0.8592	0.8299	0.8367	0.8419	0.8431	0.8467	0.8712	0.8698	0.8689
	10	0.8375	0.8413	0.8375	0.8406	0.8287	0.8727	0.8709	0.8699	0.8702	0.8848	0.8267	0.8341	0.836	0.8281	0.8283	0.875	0.86	0.8614	0.8651	0.8632	0.8371	0.832	0.8341	0.8323	0.8329	0.8681	0.8813	0.8662	0.8617	0.8685	0.8298	0.8224	0.8299	0.827	0.8315	0.8593	0.86	0.8627	0.8599	0.8572	0.8304	0.8353	0.8402	0.8422	0.8461	0.8718	0.8706	0.8702
	10.25	0.8389	0.8423	0.8387	0.8418	0.8303	0.8737	0.8717	0.8707	0.8704	0.8857	0.8275	0.8352	0.8368	0.8287	0.8287	0.8751	0.8601	0.8616	0.8653	0.8631	0.8377	0.8329	0.8353	0.8337	0.834	0.8689	0.8822	0.8668	0.8621	0.869	0.8307	0.8237	0.8308	0.8279	0.8317	0.8593	0.8603	0.8628	0.8603	0.8576	0.8312	0.835	0.8392	0.8422	0.8461	0.8726	0.8714	0.8707
	10.5	0.8375	0.8416	0.838	0.841	0.8296	0.8729	0.8708	0.87	0.87	0.8851	0.826	0.8334	0.8356	0.8279	0.8272	0.874	0.8589	0.8605	0.864	0.8616	0.8363	0.8314	0.8337	0.8319	0.833	0.8668	0.8803	0.8656	0.861	0.8681	0.8291	0.8222	0.829	0.8262	0.8302	0.8574	0.8586	0.8611	0.8584	0.856	0.8311	0.8337	0.8375	0.8418	0.8458	0.8722	0.8712	0.8706
	10.75	0.8384	0.8422	0.8386	0.8414	0.8299	0.8716	0.8696	0.8694	0.8693	0.8842	0.8254	0.8333	0.835	0.8273	0.8266	0.8726	0.857	0.8589	0.8625	0.8596	0.8362	0.8314	0.8341	0.8323	0.8334	0.8659	0.8797	0.865	0.8605	0.8674	0.8294	0.8226	0.8292	0.8262	0.8305	0.8563	0.8572	0.8603	0.8574	0.8542	0.8302	0.8323	0.8358	0.841	0.8448	0.8713	0.8709	0.8707
	11	0.8384	0.8422	0.8386	0.8418	0.8303	0.8739	0.8723	0.8716	0.8716	0.8867	0.8254	0.8327	0.8351	0.8269	0.8267	0.8744	0.8585	0.8604	0.8639	0.8608	0.8361	0.8311	0.834	0.8323	0.8334	0.8672	0.881	0.8666	0.8624	0.8693	0.8289	0.8224	0.8288	0.8259	0.8299	0.8575	0.8585	0.8612	0.8587	0.8556	0.8308	0.8324	0.8348	0.8412	0.8443	0.8725	0.8718	0.8716
	11.25	0.8389	0.8431	0.8393	0.8424	0.831	0.8743	0.8721	0.8717	0.8719	0.8869	0.8251	0.8326	0.8349	0.8267	0.826	0.8729	0.8566	0.8587	0.8622	0.8588	0.8365	0.8316	0.8344	0.8329	0.8338	0.8668	0.8804	0.866	0.8615	0.8691	0.829	0.8223	0.8286	0.8259	0.8297	0.8559	0.8572	0.8598	0.8574	0.8544	0.831	0.8323	0.834	0.8414	0.8441	0.8724	0.8714	0.8715
	11.5	0.8388	0.8429	0.8391	0.8423	0.8307	0.8728	0.8709	0.8701	0.8702	0.8852	0.8237	0.831	0.8334	0.8253	0.8247	0.8705	0.8543	0.8565	0.8597	0.8559	0.8352	0.8305	0.8336	0.8319	0.8329	0.865	0.8786	0.8646	0.8601	0.8676	0.8278	0.8209	0.8273	0.8247	0.8285	0.854	0.8554	0.858	0.8558	0.8518	0.831	0.8314	0.8331	0.8411	0.8433	0.8709	0.8703	0.8708
	11.75	0.8388	0.8431	0.8391	0.8419	0.8307	0.8732	0.871	0.8712	0.8711	0.8857	0.8228	0.8306	0.8328	0.8244	0.824	0.8703	0.8539	0.8561	0.8593	0.8554	0.8356	0.8307	0.8337	0.8321	0.8333	0.865	0.8792	0.8651	0.8609	0.8682	0.8278	0.8208	0.8267	0.824	0.8282	0.8539	0.8553	0.8579	0.8553	0.8517	0.8316	0.8318	0.8324	0.8414	0.8436	0.8703	0.8703	0.871
	12	0.8386	0.8428	0.8388	0.8419	0.8307	0.8735	0.8722	0.8713	0.8715	0.8862	0.8215	0.829	0.8314	0.8231	0.8226	0.8695	0.853	0.8554	0.8586	0.8542	0.8343	0.8294	0.8329	0.8315	0.8328	0.8653	0.8795	0.8656	0.8613	0.8691	0.8264	0.8191	0.8257	0.8232	0.8272	0.8538	0.8554	0.858	0.8551	0.8515	0.8317	0.8315	0.8318	0.8414	0.8432	0.8704	0.8707	0.8712
	12.25	0.8383	0.8426	0.8387	0.8419	0.8305	0.8735	0.8719	0.8715	0.8715	0.8865	0.8207	0.8281	0.8303	0.8222	0.8219	0.8679	0.8513	0.854	0.8571	0.8525	0.8345	0.8293	0.8323	0.8311	0.8329	0.8651	0.8791	0.8651	0.861	0.8685	0.826	0.8191	0.8246	0.8225	0.8269	0.8527	0.8544	0.8571	0.8544	0.8502	0.8318	0.831	0.8315	0.8413	0.8431	0.8699	0.8704	0.8716
	12.5	0.8383	0.8426	0.8386	0.8416	0.8305	0.8739	0.8729	0.872	0.8724	0.889	0.8191	0.8269	0.8285	0.8208	0.8203	0.8674	0.8507	0.8532	0.8567	0.8516	0.8331	0.8284	0.8317	0.8298	0.8319	0.865	0.8792	0.8655	0.8615	0.8694	0.8244	0.8176	0.8233	0.8213	0.8253	0.8522	0.8542	0.8568	0.8541	0.8502	0.8319	0.8311	0.8306	0.8414	0.8428	0.8698	0.87	0.871
	12.75	0.8387	0.8434	0.8396	0.8419	0.8311	0.8709	0.87	0.8694	0.8693	0.8841	0.819	0.8265	0.8289	0.8208	0.8204	0.8629	0.8459	0.8487	0.8521	0.8471	0.8332	0.8289	0.8324	0.8307	0.8327	0.8613	0.876	0.8621	0.8579	0.8658	0.8248	0.8177	0.8237	0.8217	0.8259	0.848	0.8499	0.8528	0.85	0.8454	0.8321	0.8313	0.8306	0.8418	0.843	0.8667	0.8676	0.8689
	13	0.8389	0.8429	0.8389	0.842	0.8309	0.8723	0.8714	0.8709	0.8704	0.886	0.8174	0.8249	0.827	0.8194	0.8184	0.8638	0.8467	0.8495	0.8526	0.8475	0.8332	0.8283	0.8317	0.8299	0.8318	0.8627	0.8773	0.8641	0.8598	0.8676	0.8234	0.8162	0.8219	0.8202	0.8244	0.8494	0.8514	0.8542	0.8511	0.8465	0.8322	0.8316	0.8302	0.8419	0.8429	0.8668	0.868	0.8695
	13.25	0.8371	0.8418	0.8379	0.841	0.8304	0.8729	0.8715	0.8706	0.871	0.8861	0.8158	0.8232	0.8257	0.8176	0.8175	0.8623	0.8452	0.848	0.8512	0.8459	0.8319	0.827	0.8307	0.8291	0.8312	0.8623	0.8768	0.8633	0.8594	0.8675	0.8225	0.8152	0.8208	0.8193	0.8234	0.8481	0.8501	0.8532	0.8505	0.8456	0.8316	0.8307	0.8296	0.8417	0.8427	0.8669	0.8681	0.8694
	13.5	0.8382	0.8427	0.8393	0.8419	0.8307	0.873	0.8716	0.8713	0.8713	0.8858	0.8159	0.8227	0.8256	0.8173	0.8166	0.8622	0.845	0.8477	0.8507	0.8448	0.8318	0.8276	0.8315	0.8298	0.8318	0.8627	0.8775	0.8641	0.86	0.8678	0.8226	0.8151	0.8212	0.8189	0.8236	0.8485	0.8502	0.853	0.8501	0.8455	0.8319	0.8311	0.83	0.8419	0.8426	0.8665	0.8685	0.8698
	13.75	0.8383	0.8436	0.8395	0.8421	0.831	0.8722	0.8712	0.8706	0.8707	0.8861	0.815	0.8218	0.8244	0.8162	0.8155	0.8602	0.8426	0.8456	0.8485	0.8427	0.8318	0.8273	0.8312	0.8298	0.832	0.8615	0.876	0.8629	0.8589	0.867	0.822	0.8147	0.8204	0.8189	0.8228	0.8467	0.8487	0.8517	0.8488	0.844	0.8321	0.8318	0.8299	0.8425	0.8428	0.866	0.8675	0.8693
	14	0.8382	0.8431	0.8393	0.842	0.8311	0.8739	0.8728	0.8723	0.8729	0.8876	0.813	0.8202	0.8229	0.8146	0.8144	0.8604	0.8427	0.8457	0.8486	0.8427	0.8312	0.8271	0.8308	0.8289	0.8315	0.8627	0.8773	0.8644	0.8604	0.8682	0.8207	0.813	0.8191	0.8174	0.8215	0.8471	0.849	0.8519	0.849	0.8443	0.8323	0.8317	0.8297	0.8429	0.843	0.8669	0.8685	0.8704
	14.25	0.8387	0.8442	0.84	0.8426	0.8317	0.8733	0.8726	0.8722	0.8727	0.8879	0.8131	0.8202	0.8226	0.8149	0.8142	0.8589	0.8409	0.8439	0.847	0.8409	0.832	0.8277	0.8317	0.83	0.8323	0.8622	0.8766	0.8636	0.86	0.8681	0.8209	0.8139	0.8194	0.8178	0.8218	0.8458	0.8478	0.851	0.8479	0.8429	0.8332	0.8325	0.83	0.8436	0.8438	0.8665	0.8685	0.8706
	14.5	0.8384	0.8437	0.8403	0.8424	0.8315	0.8716	0.871	0.8709	0.8709	0.8852	0.8111	0.8183	0.8202	0.8125	0.812	0.8556	0.8377	0.8408	0.8438	0.8374	0.8307	0.8269	0.8305	0.8288	0.8313	0.8601	0.8747	0.8617	0.8582	0.8663	0.8194	0.8118	0.8174	0.8157	0.8201	0.8432	0.8452	0.8481	0.8451	0.84	0.8326	0.832	0.8298	0.8435	0.8435	0.8649	0.8671	0.8694
	14.75	0.8385	0.8437	0.8398	0.8421	0.8315	0.8731	0.8724	0.8723	0.8723	0.887	0.8099	0.8175	0.8195	0.8118	0.8111	0.8554	0.8374	0.8406	0.8436	0.8372	0.8311	0.8267	0.8305	0.8289	0.8319	0.8616	0.8764	0.8634	0.8598	0.8677	0.8185	0.8113	0.8169	0.8152	0.8195	0.8436	0.8454	0.8484	0.8455	0.8401	0.8329	0.8329	0.8296	0.8439	0.8442	0.8659	0.868	0.8703
	15	0.8373	0.8427	0.8389	0.8414	0.8305	0.8749	0.8748	0.8744	0.8748	0.89	0.808	0.8148	0.8174	0.8095	0.8088	0.8568	0.8383	0.8415	0.8443	0.8376	0.8298	0.8253	0.8293	0.8276	0.8304	0.8634	0.8784	0.8655	0.8619	0.8703	0.8168	0.8092	0.8148	0.8136	0.8182	0.8449	0.8471	0.8502	0.8472	0.8417	0.8325	0.8318	0.8291	0.8434	0.8441	0.8674	0.8696	0.8719
	15.25	0.8387	0.8438	0.8399	0.8429	0.8321	0.8714	0.8711	0.8708	0.8712	0.8859	0.8082	0.8151	0.8178	0.8096	0.8093	0.8521	0.8336	0.8371	0.8398	0.833	0.8306	0.8262	0.8306	0.8291	0.8319	0.8597	0.8746	0.8619	0.8583	0.8664	0.8176	0.8101	0.8159	0.8145	0.8186	0.8406	0.8425	0.8453	0.8427	0.8372	0.8331	0.833	0.8302	0.8448	0.8449	0.8645	0.8673	0.8697
	15.5	0.8385	0.8439	0.8402	0.8426	0.8317	0.8709	0.8707	0.8706	0.8707	0.8858	0.8063	0.8133	0.8159	0.8076	0.8072	0.8504	0.8316	0.835	0.8379	0.831	0.8299	0.8258	0.8302	0.8283	0.8311	0.859	0.8738	0.8609	0.8573	0.8659	0.8162	0.8085	0.8141	0.8126	0.8169	0.8388	0.8407	0.8439	0.8409	0.8354	0.8331	0.8329	0.8304	0.8444	0.8448	0.864	0.8667	0.8689
	15.75	0.8379	0.8436	0.8395	0.842	0.8316	0.8729	0.8728	0.8726	0.8732	0.8886	0.8043	0.8116	0.8139	0.8064	0.8053	0.8512	0.8324	0.836	0.8389	0.8316	0.8294	0.825	0.8292	0.8277	0.8308	0.861	0.8757	0.8629	0.8599	0.8685	0.815	0.8073	0.8129	0.8119	0.8156	0.8405	0.8425	0.8456	0.8427	0.8368	0.833	0.8325	0.8299	0.8443	0.8449	0.866	0.8685	0.8708
	16	0.8362	0.8423	0.8382	0.8411	0.8303	0.8715	0.8709	0.8708	0.8709	0.8857	0.8025	0.8093	0.8121	0.8038	0.8033	0.8477	0.8293	0.8326	0.8353	0.8281	0.8278	0.8235	0.828	0.8265	0.8295	0.8586	0.8733	0.8609	0.8575	0.8659	0.8129	0.8054	0.8107	0.8096	0.8139	0.8372	0.839	0.842	0.8394	0.8332	0.8317	0.8314	0.8291	0.8434	0.8445	0.8639	0.867	0.8693
	16.25	0.8371	0.8431	0.8391	0.8423	0.8311	0.8717	0.8711	0.8712	0.8719	0.8868	0.8021	0.8084	0.8115	0.8029	0.8024	0.8467	0.8277	0.831	0.8339	0.827	0.8282	0.8247	0.8288	0.8271	0.8303	0.8585	0.8733	0.8607	0.8576	0.8661	0.8126	0.805	0.8107	0.809	0.8132	0.8361	0.8381	0.8414	0.8385	0.8327	0.8329	0.8324	0.8299	0.8443	0.8452	0.864	0.8665	0.8691
	16.5	0.8363	0.8425	0.8385	0.8414	0.8308	0.8712	0.8707	0.8705	0.8711	0.886	0.7994	0.8062	0.8092	0.8008	0.8002	0.8451	0.8261	0.8294	0.832	0.8251	0.8278	0.8237	0.8281	0.8262	0.8299	0.858	0.8731	0.8605	0.8573	0.866	0.8107	0.8029	0.8088	0.8075	0.8116	0.8349	0.8369	0.8399	0.8372	0.8312	0.8319	0.8317	0.8291	0.8438	0.8449	0.864	0.8667	0.8694
	16.75	0.8366	0.8428	0.8391	0.8419	0.8314	0.8716	0.871	0.8711	0.8713	0.8868	0.7987	0.8052	0.8086	0.7999	0.7992	0.8432	0.8241	0.8277	0.8303	0.823	0.8276	0.8239	0.8285	0.8265	0.8297	0.8587	0.8732	0.8606	0.8574	0.8657	0.8102	0.8025	0.8081	0.8067	0.8107	0.8338	0.8358	0.8387	0.8361	0.8298	0.8324	0.8319	0.8294	0.844	0.8451	0.8645	0.8671	0.8699
	17	0.8367	0.8433	0.8395	0.8424	0.8316	0.8717	0.8719	0.8718	0.8719	0.8868	0.7974	0.8041	0.8071	0.7988	0.7981	0.8413	0.8223	0.8256	0.8284	0.8212	0.8276	0.8236	0.8281	0.8265	0.8297	0.8582	0.8727	0.8605	0.8573	0.8659	0.8093	0.8016	0.807	0.8057	0.8101	0.8322	0.8342	0.8377	0.8344	0.8283	0.8325	0.8324	0.8299	0.8447	0.8456	0.8647	0.8675	0.8704
	17.25	0.8366	0.8434	0.8399	0.8425	0.832	0.8699	0.8696	0.8697	0.87	0.8855	0.7964	0.8027	0.8063	0.7981	0.797	0.8384	0.819	0.8228	0.8253	0.8178	0.828	0.8241	0.8288	0.827	0.8301	0.8559	0.8706	0.8584	0.8551	0.8642	0.8083	0.8011	0.8063	0.8051	0.8091	0.8293	0.8312	0.8345	0.8316	0.8261	0.8337	0.8332	0.8307	0.8452	0.8462	0.8629	0.8658	0.869
	17.5	0.8368	0.8433	0.8399	0.8421	0.832	0.8681	0.8677	0.8681	0.8681	0.8834	0.7938	0.8003	0.8039	0.795	0.7946	0.8349	0.8157	0.8192	0.822	0.8144	0.827	0.8232	0.8278	0.8263	0.8296	0.8541	0.8687	0.8566	0.8533	0.8621	0.8068	0.799	0.8045	0.8031	0.8072	0.8261	0.8282	0.8315	0.8289	0.8225	0.8329	0.8324	0.8304	0.8449	0.8468	0.861	0.8642	0.8672
	17.75	0.8348	0.8414	0.8382	0.8411	0.8305	0.8716	0.8719	0.8722	0.8725	0.889	0.791	0.7983	0.8016	0.7926	0.7916	0.8376	0.818	0.8216	0.8238	0.8168	0.8251	0.8212	0.8263	0.8244	0.8283	0.8587	0.8736	0.8612	0.8585	0.867	0.8046	0.7969	0.8024	0.801	0.8054	0.8297	0.8316	0.8351	0.8321	0.8254	0.8316	0.8312	0.8298	0.8436	0.8467	0.865	0.8678	0.8711
	18	0.8365	0.8435	0.8399	0.8423	0.8329	0.8721	0.8722	0.8726	0.8732	0.8889	0.7912	0.7978	0.8015	0.7929	0.7922	0.8357	0.8159	0.8198	0.8223	0.8151	0.8273	0.8231	0.8285	0.827	0.8302	0.8585	0.8733	0.8611	0.8582	0.8671	0.805	0.7978	0.803	0.802	0.8061	0.8284	0.8301	0.8339	0.8311	0.8242	0.834	0.8327	0.8314	0.8454	0.8479	0.8659	0.8683	0.8719
	18.25	0.8355	0.8422	0.8391	0.8412	0.8313	0.8695	0.8698	0.8699	0.8698	0.8853	0.7882	0.7946	0.7983	0.7891	0.7884	0.8313	0.8116	0.8156	0.818	0.8107	0.825	0.8218	0.8267	0.8246	0.8281	0.8552	0.8697	0.858	0.8548	0.8636	0.8021	0.7947	0.8	0.7992	0.8026	0.8242	0.8257	0.829	0.8266	0.8203	0.8319	0.8309	0.8301	0.8443	0.847	0.8629	0.8657	0.8695
	18.5	0.8363	0.843	0.8393	0.8421	0.8321	0.8678	0.8681	0.8683	0.8683	0.8846	0.7876	0.7938	0.7975	0.7884	0.7878	0.8281	0.8083	0.8118	0.8146	0.8073	0.8263	0.8222	0.8273	0.8254	0.8295	0.8528	0.868	0.8561	0.853	0.8622	0.802	0.7942	0.7999	0.7991	0.8029	0.8211	0.8228	0.8261	0.8237	0.8175	0.8335	0.8321	0.8311	0.8445	0.8482	0.8612	0.8643	0.8678
	18.75	0.8351	0.8423	0.8386	0.841	0.831	0.8697	0.8698	0.8699	0.8705	0.886	0.7845	0.7909	0.7951	0.7856	0.7849	0.8284	0.8088	0.8123	0.8147	0.8075	0.8244	0.8209	0.8259	0.824	0.8275	0.8555	0.8704	0.8585	0.8555	0.8642	0.7994	0.7915	0.797	0.7964	0.7997	0.8224	0.8239	0.8273	0.8248	0.8185	0.8324	0.8302	0.8302	0.8436	0.8479	0.8636	0.8661	0.8698
	19	0.834	0.8412	0.838	0.8408	0.8308	0.8661	0.8663	0.8666	0.8667	0.8822	0.7822	0.7887	0.792	0.7829	0.7819	0.8226	0.8028	0.8064	0.8092	0.8022	0.824	0.82	0.8251	0.8235	0.8269	0.8511	0.8657	0.8544	0.8509	0.8603	0.797	0.7892	0.7946	0.7936	0.7976	0.8167	0.8182	0.8215	0.8192	0.8131	0.8322	0.8298	0.8299	0.8428	0.8474	0.8604	0.8632	0.867
	19.25	0.834	0.8415	0.8383	0.8409	0.8311	0.869	0.8689	0.869	0.8695	0.8858	0.7809	0.787	0.7912	0.7821	0.7807	0.8234	0.8034	0.8071	0.8093	0.8021	0.8242	0.8205	0.8258	0.8236	0.8278	0.8539	0.8688	0.8568	0.8542	0.863	0.7967	0.7888	0.7942	0.7934	0.797	0.8181	0.8196	0.823	0.8203	0.8135	0.8327	0.8304	0.8306	0.8435	0.848	0.8626	0.8653	0.8695
	19.5	0.8353	0.8423	0.839	0.8416	0.8325	0.8662	0.8663	0.8665	0.8663	0.8829	0.7793	0.7861	0.7896	0.7802	0.7796	0.8186	0.7986	0.8024	0.8048	0.7974	0.8248	0.8205	0.8263	0.8242	0.8282	0.851	0.8658	0.8538	0.8508	0.8602	0.7956	0.788	0.7934	0.7924	0.7962	0.8136	0.8152	0.8187	0.8158	0.8093	0.8329	0.8306	0.8314	0.8443	0.8493	0.8604	0.8631	0.8666
	19.75	0.8334	0.8408	0.838	0.8406	0.8305	0.8679	0.8681	0.8688	0.8685	0.8847	0.7763	0.7826	0.7867	0.7776	0.7762	0.8184	0.7983	0.8023	0.8046	0.7968	0.8226	0.8193	0.8247	0.8224	0.8264	0.8524	0.8674	0.8558	0.8525	0.8617	0.7931	0.7852	0.7907	0.79	0.7934	0.8139	0.8155	0.8189	0.8165	0.8092	0.8314	0.8288	0.8303	0.8424	0.8484	0.8621	0.8647	0.8685
	20	0.8336	0.8408	0.8378	0.8411	0.8316	0.8691	0.8689	0.8699	0.8697	0.8854	0.7754	0.7819	0.7858	0.7761	0.7755	0.8175	0.7974	0.8009	0.8035	0.7964	0.8234	0.8198	0.8253	0.823	0.8273	0.8535	0.8683	0.8564	0.8534	0.8624	0.7923	0.7846	0.79	0.789	0.7925	0.8136	0.8149	0.8181	0.8159	0.8093	0.8318	0.8289	0.8305	0.843	0.8494	0.8632	0.8661	0.8696
	20.25	0.8329	0.84	0.8369	0.8403	0.8305	0.869	0.8689	0.8692	0.8693	0.8846	0.7723	0.779	0.7822	0.7733	0.7726	0.8151	0.7947	0.7988	0.8007	0.7934	0.8222	0.8181	0.8237	0.8219	0.8259	0.8529	0.868	0.856	0.8529	0.862	0.7899	0.7818	0.7874	0.7866	0.7904	0.8119	0.813	0.8166	0.8136	0.8069	0.8313	0.8279	0.8301	0.8422	0.8491	0.8631	0.8659	0.8694
	20.5	0.8335	0.8408	0.8376	0.8406	0.8309	0.8659	0.8667	0.8668	0.8668	0.883	0.7706	0.7768	0.7813	0.7714	0.7706	0.8103	0.7901	0.7938	0.7962	0.7887	0.8224	0.8184	0.8241	0.8221	0.826	0.8509	0.8654	0.8535	0.85	0.8596	0.7889	0.7809	0.7866	0.7856	0.7892	0.8072	0.8087	0.8121	0.8092	0.8025	0.8304	0.8276	0.8307	0.842	0.8493	0.8607	0.8639	0.8671
	20.75	0.8311	0.8392	0.8361	0.839	0.8295	0.8699	0.8702	0.8703	0.8706	0.8871	0.767	0.7737	0.7776	0.7681	0.7673	0.8116	0.7913	0.7952	0.7973	0.7901	0.8199	0.8163	0.8221	0.8198	0.8242	0.8535	0.8685	0.8566	0.8538	0.8631	0.7857	0.7779	0.783	0.7823	0.7859	0.8092	0.8106	0.8143	0.8118	0.8046	0.8302	0.8262	0.8291	0.8403	0.8486	0.8642	0.8668	0.8708
	21	0.8321	0.8401	0.8375	0.8402	0.8308	0.8668	0.867	0.8675	0.8679	0.8826	0.7669	0.773	0.7775	0.7679	0.7664	0.8075	0.7874	0.791	0.7935	0.786	0.8223	0.8184	0.824	0.8217	0.8259	0.8506	0.8655	0.854	0.8513	0.8603	0.7859	0.7779	0.7836	0.7827	0.786	0.8056	0.8066	0.8101	0.8078	0.8003	0.8313	0.8267	0.8304	0.8414	0.8497	0.8619	0.864	0.8686
	21.25	0.8299	0.8379	0.8354	0.8389	0.8293	0.8672	0.8669	0.8674	0.8673	0.8828	0.7635	0.7702	0.7735	0.7643	0.7633	0.8052	0.7848	0.7885	0.7907	0.7836	0.819	0.8156	0.8216	0.8195	0.8242	0.8499	0.8649	0.8534	0.8501	0.8596	0.7828	0.7747	0.7805	0.7794	0.7831	0.8036	0.8047	0.8078	0.8055	0.7985	0.8298	0.825	0.8292	0.8397	0.8486	0.8616	0.8637	0.8682
	21.5	0.8294	0.8377	0.8342	0.8375	0.8282	0.868	0.8682	0.8683	0.869	0.8847	0.7602	0.7666	0.7708	0.7607	0.7594	0.8039	0.7834	0.7873	0.789	0.7821	0.818	0.8141	0.8199	0.8177	0.8222	0.8515	0.8659	0.8547	0.8519	0.8609	0.7799	0.7716	0.7772	0.7762	0.7795	0.8031	0.804	0.8078	0.805	0.7974	0.8278	0.8227	0.8278	0.8378	0.848	0.8636	0.865	0.8697
	21.75	0.8282	0.8359	0.8332	0.8365	0.8272	0.8682	0.8678	0.8686	0.8684	0.8843	0.7578	0.7641	0.7679	0.7584	0.7569	0.8016	0.781	0.7851	0.7869	0.7797	0.8172	0.8136	0.8195	0.8173	0.822	0.8509	0.8653	0.8538	0.8508	0.86	0.7781	0.7694	0.7747	0.7744	0.7775	0.8008	0.8019	0.8056	0.8031	0.7957	0.8278	0.8225	0.8276	0.8371	0.8475	0.8632	0.8644	0.8695
	22	0.8296	0.838	0.8352	0.8383	0.8295	0.8684	0.8684	0.8688	0.8686	0.8841	0.7576	0.7634	0.7678	0.7577	0.7563	0.7993	0.7788	0.7826	0.785	0.7775	0.8186	0.8149	0.8211	0.8187	0.8233	0.8502	0.8649	0.8536	0.8507	0.8597	0.7782	0.7698	0.7753	0.7743	0.7774	0.7989	0.8003	0.8037	0.8012	0.7939	0.8281	0.8229	0.8289	0.8385	0.8495	0.8633	0.8645	0.8697
	22.25	0.8291	0.8372	0.8346	0.8374	0.8283	0.8674	0.8676	0.8679	0.8676	0.8831	0.7543	0.7604	0.7648	0.7551	0.7533	0.7969	0.7763	0.7803	0.7821	0.7749	0.8175	0.8138	0.8198	0.8174	0.822	0.8495	0.8644	0.8529	0.8497	0.8591	0.7757	0.7671	0.7727	0.772	0.7754	0.7968	0.7982	0.8017	0.7988	0.7915	0.8275	0.8218	0.829	0.8372	0.8492	0.8629	0.864	0.8691
	22.5	0.83	0.838	0.8351	0.8382	0.8297	0.8653	0.8658	0.8661	0.8655	0.8812	0.7537	0.7597	0.764	0.7539	0.7523	0.7925	0.7719	0.7759	0.7779	0.7703	0.8189	0.8151	0.821	0.8189	0.8233	0.8468	0.8615	0.8502	0.8469	0.8564	0.7752	0.7668	0.7723	0.7717	0.7747	0.7927	0.7937	0.7971	0.7947	0.7873	0.8289	0.8229	0.8301	0.8387	0.8507	0.8609	0.8619	0.8669
	22.75	0.8276	0.8358	0.8329	0.8364	0.8274	0.8684	0.8685	0.8685	0.8685	0.8845	0.7501	0.7562	0.7603	0.7504	0.7487	0.7933	0.7725	0.7766	0.7785	0.7712	0.8166	0.8127	0.8186	0.8164	0.8213	0.8496	0.8642	0.853	0.85	0.8594	0.7722	0.7636	0.7693	0.7686	0.7721	0.7942	0.7954	0.799	0.7964	0.789	0.8278	0.8209	0.8283	0.8364	0.8494	0.8648	0.865	0.8699
	23	0.8277	0.8363	0.8335	0.8369	0.8282	0.8664	0.8665	0.8668	0.8665	0.882	0.7489	0.755	0.7592	0.7493	0.7475	0.7902	0.7695	0.7736	0.7754	0.7681	0.8162	0.8131	0.8192	0.8167	0.8213	0.8481	0.8629	0.8519	0.8487	0.8578	0.7714	0.7627	0.7684	0.7679	0.7706	0.7918	0.7927	0.7962	0.7933	0.7861	0.8277	0.8206	0.8287	0.8369	0.8497	0.8629	0.8632	0.8687
	23.25	0.8272	0.8357	0.8326	0.8361	0.8274	0.8648	0.8651	0.8659	0.8651	0.8814	0.7462	0.7522	0.7567	0.7467	0.7449	0.7868	0.7662	0.7704	0.7721	0.7646	0.8159	0.8122	0.8181	0.8158	0.8208	0.847	0.8613	0.8501	0.847	0.8564	0.7691	0.761	0.7664	0.7659	0.7688	0.7884	0.7895	0.7927	0.7902	0.7831	0.8267	0.8194	0.8282	0.8358	0.8499	0.8621	0.8623	0.8673
	23.5	0.826	0.8346	0.8318	0.8356	0.8268	0.8636	0.8639	0.8647	0.8642	0.8802	0.7434	0.7498	0.754	0.7439	0.7423	0.7838	0.7632	0.7673	0.7695	0.7621	0.8138	0.8104	0.8168	0.8147	0.8195	0.8453	0.8596	0.8484	0.8453	0.8549	0.7663	0.758	0.7637	0.7627	0.7658	0.7858	0.787	0.7904	0.7881	0.7808	0.8258	0.8179	0.8273	0.8345	0.8491	0.8613	0.8611	0.8661
	23.75	0.8256	0.8341	0.8316	0.8353	0.8265	0.8622	0.8628	0.8629	0.8625	0.8782	0.7417	0.748	0.7522	0.7422	0.7405	0.7816	0.7608	0.7649	0.7668	0.7594	0.8138	0.8101	0.8166	0.8144	0.8195	0.8437	0.8582	0.8471	0.8441	0.8537	0.7656	0.7566	0.7625	0.7618	0.765	0.7836	0.7848	0.7882	0.7858	0.7785	0.8257	0.8176	0.8272	0.8343	0.8491	0.8604	0.8597	0.865
	24	0.8253	0.834	0.8313	0.835	0.8264	0.8634	0.8635	0.8639	0.8636	0.8793	0.74	0.7467	0.7507	0.7406	0.7386	0.7806	0.7598	0.7639	0.7656	0.7582	0.8138	0.8109	0.8165	0.8146	0.8197	0.8448	0.8592	0.848	0.845	0.8539	0.7641	0.7555	0.7614	0.7606	0.7633	0.7832	0.7841	0.7874	0.7849	0.7774	0.8264	0.8179	0.8279	0.8344	0.8497	0.8614	0.8608	0.8657
BR = Biological replicate
[truncated: 31 more columns]

## Sheet: S7 Fig
S7 Fig: Percentage of macrophages infected by WT, ΔfsrABDC and ΔgelE at 2 hpi
(Each row represents one biological replicate)
WT	ΔfsrABDC	ΔgelE
64.2	66.1	59.6
64.9	67.4	73.6
58.3	62.8	67.3

## Sheet: S9 Fig
S9 Fig: Growth curve of fsr/gelE deletion mutants in DMEM + 10% FBS for 24 h, expressed as Abs600 values
(Two biological replicates of 10 technical replicates each)
	Strain	WT OG1RF																				ΔfsrA																				ΔfsrBDC
	Biological replicate	BR1										BR2										BR1										BR2										BR1
Time (h)	0	0.0897	0.0898	0.0895	0.0933	0.0927	0.0909	0.0892	0.0899	0.0914	0.0904	0.0888	0.0911	0.0908	0.0915	0.0903	0.0897	0.0899	0.0907	0.0909	0.091	0.0914	0.091	0.0886	0.0909	0.0907	0.0912	0.0905	0.0894	0.0907	0.0895	0.0891	0.0894	0.0893	0.0922	0.0899	0.0902	0.09	0.0893	0.0907	0.0894	0.0891	0.0914	0.0896	0.09	0.0905	0.0914	0.0894	0.0893
	0.5	0.0903	0.0902	0.09	0.094	0.0936	0.0915	0.09	0.0905	0.092	0.0909	0.0896	0.0916	0.0915	0.0923	0.0906	0.09	0.0902	0.0913	0.091	0.0916	0.0905	0.0914	0.0893	0.0919	0.0912	0.0916	0.0909	0.0901	0.0917	0.0903	0.0895	0.09	0.0898	0.0929	0.0906	0.0906	0.0903	0.0897	0.0914	0.0903	0.0897	0.0915	0.0903	0.0906	0.091	0.0919	0.0901	0.0901
	1	0.0949	0.0947	0.0941	0.0983	0.0976	0.0961	0.0944	0.0946	0.0964	0.0961	0.0973	0.0985	0.0969	0.0973	0.0962	0.0956	0.0955	0.0965	0.0973	0.0982	0.0944	0.0949	0.0928	0.0949	0.0943	0.0947	0.094	0.0938	0.0959	0.0948	0.0958	0.0949	0.0944	0.0973	0.0948	0.0951	0.095	0.095	0.0969	0.0953	0.0936	0.0945	0.0936	0.0941	0.0939	0.0952	0.0935	0.094
	1.5	0.1064	0.1049	0.1033	0.107	0.1063	0.1046	0.104	0.1053	0.1062	0.1086	0.1114	0.1099	0.1086	0.1089	0.1076	0.107	0.1071	0.1087	0.1095	0.1149	0.1039	0.1027	0.1002	0.1022	0.1015	0.1023	0.1016	0.1015	0.1036	0.1044	0.108	0.1043	0.104	0.1056	0.103	0.1029	0.1034	0.1044	0.1076	0.1083	0.1034	0.1021	0.101	0.1018	0.1015	0.1024	0.1012	0.1016
	2	0.1212	0.117	0.1153	0.118	0.1175	0.1175	0.1164	0.1173	0.1186	0.1218	0.1242	0.1236	0.1222	0.1214	0.1207	0.1205	0.1188	0.1221	0.1229	0.127	0.1155	0.1131	0.1103	0.1121	0.1117	0.1119	0.112	0.1113	0.1138	0.1164	0.1208	0.1142	0.1145	0.116	0.1133	0.1147	0.1141	0.1142	0.1193	0.1204	0.1151	0.1123	0.111	0.1121	0.1116	0.1118	0.1112	0.1118
	2.5	0.133	0.1281	0.1275	0.1287	0.1294	0.1302	0.1271	0.1282	0.1301	0.1333	0.1346	0.135	0.1332	0.1318	0.1322	0.1309	0.1294	0.1332	0.1335	0.1368	0.1268	0.1241	0.1209	0.1222	0.1213	0.1219	0.1221	0.1219	0.1242	0.1276	0.1312	0.125	0.1244	0.1262	0.1234	0.1235	0.1238	0.1235	0.1259	0.1286	0.1264	0.1227	0.1223	0.1228	0.122	0.1224	0.1214	0.1218
	3	0.1433	0.1378	0.1366	0.1383	0.138	0.1404	0.1368	0.1373	0.1394	0.1423	0.1435	0.1447	0.1428	0.1407	0.1416	0.1388	0.1393	0.1417	0.1419	0.1459	0.1361	0.1339	0.1307	0.1317	0.1309	0.1312	0.1307	0.1305	0.1332	0.1363	0.1401	0.1333	0.1331	0.136	0.1322	0.1318	0.1328	0.1318	0.135	0.1376	0.1361	0.1332	0.1326	0.1327	0.1319	0.1324	0.1314	0.1325
	3.5	0.1533	0.147	0.1461	0.1475	0.1484	0.1487	0.1475	0.1459	0.1486	0.1521	0.1522	0.1556	0.1524	0.1492	0.1507	0.1491	0.148	0.1521	0.15	0.1558	0.145	0.1435	0.1397	0.1411	0.1405	0.1398	0.1406	0.1392	0.1425	0.1431	0.1488	0.1422	0.1409	0.1453	0.1402	0.1409	0.1414	0.1403	0.1442	0.1471	0.1453	0.1433	0.1428	0.1431	0.1416	0.1419	0.1407	0.1432
	4	0.1648	0.1567	0.1569	0.1569	0.159	0.1605	0.1565	0.1554	0.1585	0.1623	0.1622	0.1649	0.1623	0.159	0.161	0.1598	0.1576	0.1609	0.161	0.1662	0.1541	0.1543	0.15	0.1519	0.1496	0.1492	0.1499	0.1491	0.1514	0.1512	0.158	0.1524	0.1506	0.1551	0.1488	0.1502	0.1511	0.1494	0.1535	0.1531	0.1558	0.1562	0.1556	0.1548	0.1526	0.1531	0.1514	0.1546
	4.5	0.1784	0.1677	0.1687	0.1669	0.1728	0.1717	0.1686	0.1658	0.1693	0.1746	0.1725	0.1765	0.173	0.1703	0.1725	0.171	0.1681	0.1725	0.1727	0.1799	0.1645	0.1687	0.1629	0.1648	0.1615	0.1596	0.1612	0.1597	0.1626	0.1618	0.1675	0.1626	0.16	0.1662	0.1585	0.1607	0.1619	0.159	0.1661	0.1624	0.1675	0.1705	0.1704	0.1705	0.1657	0.1662	0.1631	0.1677
	5	0.1955	0.1797	0.1818	0.1778	0.1869	0.1847	0.1824	0.1781	0.1805	0.1873	0.1853	0.1891	0.1857	0.181	0.185	0.1829	0.1795	0.1839	0.1835	0.1935	0.1782	0.1863	0.1795	0.1812	0.1767	0.1732	0.1734	0.1711	0.1752	0.1727	0.1793	0.1728	0.1724	0.1785	0.169	0.1742	0.1758	0.1707	0.1763	0.1728	0.1813	0.1875	0.1887	0.1904	0.1832	0.1839	0.1762	0.1819
	5.5	0.2124	0.1924	0.195	0.1878	0.2028	0.1993	0.1963	0.1895	0.1926	0.2032	0.1974	0.2026	0.1986	0.1937	0.1994	0.1958	0.193	0.1993	0.1964	0.2109	0.1935	0.2047	0.1978	0.2009	0.193	0.1907	0.1862	0.1832	0.1886	0.1839	0.1931	0.184	0.1858	0.1946	0.1802	0.1902	0.1898	0.1837	0.19	0.1841	0.196	0.2077	0.2073	0.2126	0.2051	0.2055	0.1889	0.1966
	6	0.2285	0.2069	0.2121	0.2015	0.2219	0.218	0.213	0.2038	0.2057	0.2178	0.2149	0.2202	0.214	0.2109	0.2159	0.2149	0.2112	0.2184	0.2107	0.2311	0.2117	0.2253	0.215	0.2204	0.209	0.2087	0.1987	0.1958	0.1998	0.1955	0.21	0.1974	0.2051	0.2142	0.1952	0.2065	0.2048	0.1955	0.2034	0.1938	0.2162	0.2326	0.2279	0.2363	0.2286	0.2277	0.2029	0.2095
	6.5	0.2481	0.2285	0.2357	0.2241	0.2451	0.2395	0.2361	0.2196	0.2196	0.2379	0.2315	0.2381	0.232	0.2322	0.2351	0.2366	0.2312	0.2418	0.2292	0.2533	0.2312	0.2471	0.2329	0.2391	0.2247	0.2268	0.2102	0.213	0.2117	0.206	0.2289	0.2114	0.2292	0.2356	0.2193	0.2248	0.2222	0.2097	0.219	0.2076	0.2439	0.2629	0.2521	0.2669	0.2537	0.2495	0.224	0.224
	7	0.2717	0.2482	0.2625	0.2507	0.2679	0.2661	0.2594	0.2342	0.2343	0.2593	0.2495	0.2584	0.2505	0.2518	0.2547	0.2547	0.2523	0.2621	0.2434	0.2725	0.2547	0.2688	0.2513	0.2578	0.2416	0.2444	0.223	0.2378	0.2267	0.22	0.2544	0.2274	0.2571	0.2587	0.2492	0.2466	0.2424	0.2239	0.2324	0.2202	0.2759	0.2937	0.2811	0.2964	0.2818	0.2702	0.2536	0.2401
	7.5	0.2946	0.2741	0.2924	0.2877	0.2928	0.2938	0.2808	0.2514	0.2482	0.2783	0.2706	0.2817	0.2811	0.2716	0.279	0.276	0.2788	0.2841	0.2604	0.2902	0.2771	0.2928	0.2708	0.2779	0.2605	0.262	0.2407	0.2676	0.2449	0.2326	0.281	0.2532	0.291	0.2848	0.2809	0.2701	0.2626	0.2403	0.2498	0.2342	0.309	0.323	0.3144	0.3237	0.3079	0.2884	0.2846	0.258
	8	0.3195	0.3044	0.3275	0.3315	0.3188	0.3185	0.3024	0.2707	0.2627	0.2983	0.2974	0.2987	0.3113	0.2891	0.3049	0.2997	0.3022	0.3047	0.2836	0.3005	0.3012	0.3168	0.2899	0.2973	0.2804	0.2788	0.2591	0.2971	0.2668	0.2457	0.3108	0.274	0.3244	0.3098	0.3081	0.2921	0.2833	0.2626	0.2722	0.2476	0.3448	0.3502	0.3419	0.3452	0.3293	0.3011	0.3095	0.2757
	8.5	0.3472	0.3319	0.3565	0.3659	0.3396	0.3419	0.32	0.2921	0.2737	0.3155	0.3216	0.3133	0.3351	0.3053	0.3275	0.3188	0.326	0.3272	0.3088	0.3072	0.3231	0.3378	0.3065	0.3131	0.2996	0.2947	0.2776	0.3241	0.2939	0.2594	0.3387	0.2895	0.3418	0.3297	0.3314	0.3113	0.3042	0.2943	0.2952	0.2623	0.3699	0.3713	0.3657	0.366	0.356	0.3124	0.3336	0.2961
	9	0.3716	0.3597	0.3797	0.3958	0.36	0.3695	0.3421	0.3126	0.2976	0.3334	0.3406	0.3288	0.3634	0.3255	0.3547	0.3457	0.351	0.3602	0.3418	0.3258	0.3401	0.3609	0.3235	0.3298	0.3206	0.315	0.2994	0.3517	0.323	0.2774	0.3573	0.3121	0.3597	0.3563	0.3586	0.3327	0.325	0.3183	0.3186	0.2937	0.3859	0.4041	0.4038	0.3998	0.3907	0.3252	0.3579	0.3088
	9.5	0.3907	0.3879	0.4157	0.4359	0.3883	0.3978	0.3623	0.3388	0.3168	0.3588	0.3674	0.3501	0.4056	0.3318	0.3724	0.3757	0.3641	0.3776	0.3739	0.3529	0.357	0.3975	0.3511	0.3575	0.3451	0.3304	0.3134	0.3852	0.348	0.3141	0.3791	0.3379	0.3876	0.411	0.3834	0.3431	0.3419	0.331	0.3365	0.3328	0.4195	0.4438	0.4469	0.4307	0.4216	0.3247	0.3672	0.3133
	10	0.4119	0.4173	0.4559	0.4704	0.4048	0.4129	0.3704	0.3507	0.3246	0.383	0.4049	0.3571	0.4239	0.34	0.3884	0.3805	0.3717	0.3767	0.3762	0.3628	0.3794	0.4374	0.369	0.3727	0.3515	0.3364	0.3179	0.4152	0.3531	0.3296	0.3984	0.339	0.3959	0.4553	0.3932	0.3511	0.3454	0.3323	0.3412	0.3485	0.4553	0.4761	0.4836	0.4575	0.4515	0.3328	0.3735	0.32
	10.5	0.4595	0.437	0.4853	0.5062	0.4161	0.4314	0.3903	0.3645	0.327	0.3816	0.4334	0.3829	0.4442	0.3595	0.4129	0.3863	0.3895	0.3981	0.3837	0.3719	0.3932	0.4625	0.3775	0.378	0.3573	0.3475	0.3312	0.438	0.358	0.3312	0.4134	0.3394	0.3996	0.4946	0.4057	0.3689	0.3548	0.3463	0.3501	0.3511	0.4901	0.5126	0.5271	0.4852	0.4735	0.3609	0.4013	0.3435
	11	0.5034	0.4631	0.5018	0.5329	0.4417	0.4644	0.4254	0.3956	0.3535	0.3997	0.4665	0.414	0.4636	0.3936	0.4441	0.4059	0.4244	0.436	0.4126	0.4032	0.4029	0.4996	0.4014	0.4009	0.3779	0.3762	0.3624	0.4649	0.381	0.3511	0.4271	0.3576	0.4164	0.5313	0.431	0.398	0.3789	0.3741	0.3741	0.3741	0.5249	0.552	0.5664	0.5165	0.5069	0.3989	0.4389	0.3801
	11.5	0.548	0.4976	0.508	0.5712	0.4815	0.508	0.4685	0.4363	0.3925	0.4421	0.4979	0.4513	0.4929	0.4389	0.4742	0.4479	0.4718	0.4897	0.4544	0.4477	0.425	0.5235	0.4354	0.4349	0.4133	0.413	0.4022	0.4986	0.4158	0.3872	0.4434	0.3945	0.4451	0.5543	0.4642	0.4376	0.4139	0.4127	0.4114	0.4138	0.5521	0.5662	0.5719	0.5593	0.5511	0.4474	0.4878	0.4274
	12	0.5887	0.5401	0.556	0.6098	0.5289	0.5613	0.5158	0.4824	0.4465	0.4942	0.5415	0.4954	0.5387	0.4877	0.5136	0.5064	0.5246	0.5455	0.5072	0.5006	0.4599	0.5507	0.4803	0.4818	0.4587	0.4568	0.4478	0.5421	0.4603	0.4332	0.4773	0.4478	0.4784	0.5538	0.517	0.4835	0.4576	0.4633	0.4567	0.4608	0.5791	0.5849	0.5834	0.5981	0.5838	0.4922	0.5346	0.4744
	12.5	0.6238	0.5811	0.604	0.6341	0.5701	0.602	0.5537	0.5257	0.4999	0.5473	0.6014	0.529	0.5686	0.5199	0.5473	0.5432	0.5506	0.5828	0.5395	0.5458	0.5033	0.5769	0.52	0.5216	0.4975	0.4956	0.4864	0.5798	0.5085	0.4833	0.5273	0.4822	0.5072	0.5632	0.5625	0.5206	0.4968	0.5047	0.4941	0.5092	0.5996	0.6001	0.6006	0.6208	0.6015	0.5201	0.5666	0.5029
	13	0.6451	0.6087	0.6301	0.6522	0.5949	0.6252	0.5757	0.5467	0.5228	0.5873	0.6527	0.5534	0.5859	0.5355	0.5615	0.5598	0.5632	0.6001	0.5505	0.5773	0.5352	0.5918	0.5437	0.5455	0.5225	0.5192	0.5086	0.6	0.5367	0.5131	0.5584	0.5073	0.5242	0.5738	0.5848	0.5394	0.516	0.5249	0.5159	0.5325	0.6097	0.611	0.6052	0.6281	0.6049	0.5324	0.5793	0.5154
	13.5	0.6534	0.6249	0.6413	0.663	0.6102	0.634	0.5875	0.5576	0.5361	0.6195	0.6759	0.5678	0.6002	0.5452	0.5704	0.5744	0.5724	0.6062	0.5716	0.6063	0.5479	0.5934	0.5506	0.5547	0.5317	0.5265	0.5142	0.6009	0.5435	0.5213	0.5679	0.515	0.5271	0.5744	0.5893	0.5453	0.5185	0.5293	0.5255	0.5386	0.6144	0.6088	0.5987	0.6266	0.5984	0.5367	0.5802	0.5178
	14	0.6441	0.6357	0.6521	0.6551	0.6316	0.6417	0.6076	0.5712	0.5525	0.6425	0.6769	0.5907	0.594	0.5604	0.5701	0.5833	0.5797	0.6063	0.5888	0.6405	0.5506	0.5909	0.552	0.5566	0.5363	0.5269	0.5119	0.5973	0.5427	0.5229	0.5674	0.5268	0.5337	0.5745	0.5913	0.5457	0.5197	0.5272	0.5279	0.5394	0.6072	0.5908	0.5753	0.6017	0.5752	0.5321	0.5678	0.5215
	14.5	0.6386	0.6287	0.6383	0.6371	0.6263	0.6328	0.6041	0.5875	0.5646	0.6598	0.6628	0.5813	0.5826	0.5598	0.564	0.5788	0.5811	0.5985	0.5911	0.6611	0.5568	0.5855	0.5541	0.5598	0.5424	0.534	0.5145	0.5881	0.5445	0.5262	0.5724	0.5263	0.5331	0.5614	0.5781	0.5455	0.5275	0.5285	0.5358	0.5471	0.5924	0.5725	0.5649	0.5916	0.566	0.5241	0.558	0.5107
	15	0.6389	0.6299	0.6414	0.6403	0.6316	0.6349	0.6084	0.59	0.5724	0.6764	0.6685	0.5835	0.5845	0.5669	0.5649	0.582	0.5853	0.5966	0.5931	0.6735	0.5725	0.562	0.5343	0.5429	0.5288	0.5232	0.5087	0.5654	0.5418	0.5378	0.5686	0.5145	0.5174	0.5487	0.5574	0.5336	0.5217	0.5217	0.5345	0.5599	0.5936	0.5741	0.5646	0.5917	0.5633	0.5226	0.556	0.5059
	15.5	0.6519	0.6344	0.6466	0.6444	0.6367	0.6385	0.6163	0.5971	0.5804	0.6862	0.6719	0.5877	0.5893	0.5741	0.5672	0.5862	0.5879	0.5972	0.5955	0.6784	0.5714	0.5593	0.532	0.542	0.5263	0.5214	0.5081	0.562	0.5402	0.5406	0.5649	0.5145	0.5154	0.5454	0.5521	0.531	0.5202	0.5222	0.5363	0.5615	0.5944	0.5746	0.5646	0.5915	0.5617	0.5216	0.5555	0.5055
	16	0.657	0.643	0.6542	0.6517	0.6439	0.6434	0.6212	0.6033	0.589	0.6997	0.6768	0.5913	0.5955	0.5821	0.5712	0.5889	0.5938	0.5998	0.6	0.6931	0.5781	0.5605	0.533	0.5439	0.5284	0.5234	0.509	0.5615	0.5398	0.5442	0.5661	0.5152	0.5157	0.5446	0.5504	0.531	0.5232	0.5238	0.5374	0.5683	0.5986	0.5767	0.5657	0.5928	0.5614	0.5225	0.5559	0.507
	16.5	0.6669	0.6616	0.6684	0.6646	0.658	0.6556	0.6345	0.6163	0.6039	0.7216	0.6807	0.5963	0.5989	0.5848	0.5754	0.5934	0.5981	0.6017	0.6042	0.7028	0.5914	0.5666	0.5375	0.5503	0.5333	0.5271	0.5111	0.563	0.5416	0.5507	0.5666	0.5165	0.514	0.5446	0.5494	0.5322	0.5245	0.525	0.5385	0.5725	0.6116	0.5834	0.5713	0.5982	0.5647	0.5253	0.5587	0.5107
	17	0.6696	0.6718	0.677	0.6742	0.6655	0.662	0.6413	0.6256	0.6074	0.7362	0.6854	0.6	0.6016	0.5866	0.5783	0.5958	0.6023	0.6044	0.6081	0.7142	0.5981	0.568	0.5395	0.5526	0.5377	0.5291	0.5126	0.5641	0.5434	0.5562	0.5694	0.5154	0.5129	0.5442	0.5494	0.5325	0.5252	0.525	0.5397	0.5773	0.6169	0.5848	0.572	0.6	0.565	0.5254	0.5596	0.512
	17.5	0.672	0.6786	0.6823	0.6775	0.6697	0.6664	0.6456	0.6325	0.6084	0.7456	0.6867	0.6049	0.6037	0.5887	0.5809	0.5966	0.6062	0.61	0.6113	0.7214	0.6044	0.5683	0.5398	0.5538	0.5388	0.5289	0.5131	0.5643	0.5429	0.5615	0.5718	0.5169	0.5121	0.5452	0.5498	0.532	0.5254	0.5254	0.5414	0.5803	0.6188	0.5838	0.5699	0.5999	0.5642	0.5257	0.5606	0.5116
	18	0.6796	0.69	0.6909	0.6884	0.6768	0.6746	0.6526	0.6392	0.6209	0.7578	0.6873	0.6096	0.605	0.5911	0.5858	0.6002	0.6117	0.6128	0.6154	0.7283	0.6133	0.5711	0.5424	0.5561	0.5407	0.5297	0.5143	0.5663	0.545	0.569	0.5747	0.5186	0.5132	0.5461	0.5506	0.5332	0.5258	0.5271	0.5434	0.5853	0.6268	0.587	0.5714	0.6021	0.5662	0.5279	0.5625	0.5136
	18.5	0.6778	0.6976	0.6979	0.6956	0.6841	0.681	0.6585	0.6482	0.626	0.7654	0.6928	0.6176	0.6091	0.5945	0.5887	0.6027	0.6161	0.6155	0.6207	0.736	0.6181	0.5732	0.5443	0.5579	0.5435	0.5303	0.5163	0.568	0.5466	0.575	0.5795	0.5192	0.5142	0.5462	0.5525	0.5349	0.5259	0.5273	0.5444	0.5877	0.6317	0.5895	0.5721	0.6037	0.5683	0.5297	0.5647	0.5144
	19	0.676	0.7054	0.7047	0.7028	0.6918	0.6874	0.6643	0.6561	0.6317	0.7723	0.6904	0.6212	0.6115	0.5991	0.5932	0.6052	0.6206	0.6208	0.6262	0.7506	0.6257	0.5765	0.5467	0.5598	0.5474	0.5328	0.5187	0.571	0.5473	0.5826	0.5845	0.521	0.5163	0.5482	0.5547	0.5372	0.5274	0.5294	0.5476	0.5951	0.6355	0.5908	0.5736	0.6047	0.5703	0.5313	0.5665	0.5154
	19.5	0.6796	0.7153	0.7139	0.7152	0.6998	0.6951	0.6732	0.6614	0.6404	0.7797	0.6968	0.6298	0.6164	0.6038	0.5973	0.611	0.6252	0.625	0.6314	0.758	0.6341	0.5815	0.5504	0.5635	0.5519	0.535	0.5208	0.5739	0.5507	0.5894	0.59	0.5222	0.5169	0.5492	0.5569	0.5392	0.5282	0.5314	0.5497	0.599	0.643	0.595	0.5772	0.6074	0.5737	0.535	0.5697	0.517
	20	0.674	0.7162	0.7191	0.7231	0.7058	0.6999	0.6783	0.6637	0.644	0.7812	0.7001	0.6362	0.6192	0.6101	0.6029	0.6138	0.6294	0.6306	0.6397	0.7672	0.6373	0.5832	0.552	0.5637	0.5532	0.5356	0.5227	0.576	0.5523	0.5925	0.5981	0.5239	0.5185	0.5502	0.5592	0.5401	0.5295	0.5339	0.5525	0.6053	0.6453	0.5955	0.5778	0.6076	0.5743	0.5361	0.5713	0.5165
	20.5	0.6864	0.7258	0.7228	0.7232	0.7115	0.706	0.6844	0.6744	0.6508	0.7909	0.6989	0.6418	0.6259	0.6131	0.6089	0.6181	0.6347	0.6362	0.6462	0.7748	0.6434	0.5831	0.553	0.5641	0.5533	0.5356	0.5249	0.5766	0.5543	0.5975	0.6054	0.5255	0.5204	0.5516	0.56	0.5399	0.5315	0.5351	0.5551	0.6086	0.6479	0.5943	0.5757	0.6076	0.5737	0.5354	0.5716	0.516
	21	0.6747	0.7227	0.7287	0.7328	0.7175	0.7107	0.6885	0.6764	0.6557	0.7853	0.7007	0.6473	0.6297	0.6168	0.6142	0.623	0.6382	0.6419	0.6523	0.7767	0.6456	0.5859	0.5533	0.5644	0.5537	0.5363	0.5238	0.5795	0.5549	0.6019	0.6109	0.5265	0.5213	0.5525	0.562	0.5405	0.5333	0.5376	0.5569	0.6137	0.6525	0.5968	0.5771	0.6091	0.5752	0.5361	0.572	0.5161
	21.5	0.6858	0.7266	0.7329	0.735	0.7203	0.7148	0.6933	0.6822	0.6559	0.7868	0.7036	0.655	0.6356	0.6225	0.6246	0.6299	0.6406	0.6473	0.6586	0.7864	0.6511	0.5853	0.5542	0.5643	0.5547	0.5369	0.5272	0.5816	0.5566	0.6095	0.6178	0.5282	0.5225	0.5545	0.5638	0.5416	0.5339	0.5398	0.5603	0.6183	0.6561	0.595	0.5754	0.6098	0.5744	0.5347	0.5722	0.5157
	22	0.6846	0.7383	0.7443	0.7424	0.7324	0.7248	0.704	0.6964	0.6664	0.7905	0.6965	0.6653	0.6439	0.631	0.6302	0.633	0.6475	0.6516	0.6682	0.7933	0.6593	0.5894	0.5573	0.5677	0.5571	0.5388	0.5304	0.5848	0.5587	0.6196	0.625	0.5307	0.5237	0.5563	0.5659	0.5432	0.5363	0.5414	0.5631	0.6228	0.6623	0.5983	0.5783	0.6129	0.5767	0.5365	0.5742	0.5157
	22.5	0.679	0.7357	0.7485	0.7497	0.7371	0.7281	0.7077	0.7018	0.672	0.7891	0.7029	0.6684	0.6511	0.6371	0.6393	0.6398	0.6512	0.6587	0.6758	0.7983	0.6643	0.5913	0.5582	0.5679	0.5586	0.5404	0.5318	0.5868	0.5596	0.6295	0.6306	0.5319	0.5248	0.558	0.5675	0.5434	0.537	0.5426	0.5659	0.6283	0.6655	0.5991	0.5786	0.6126	0.5773	0.5358	0.574	0.5161
	23	0.6756	0.7396	0.7527	0.7612	0.7431	0.7363	0.715	0.7046	0.6831	0.7866	0.7007	0.674	0.6568	0.6418	0.6457	0.6453	0.6578	0.6655	0.6853	0.8027	0.67	0.5959	0.5604	0.5707	0.5614	0.543	0.5329	0.5904	0.5617	0.6348	0.6395	0.5351	0.5276	0.56	0.5703	0.5455	0.5404	0.5461	0.5704	0.6353	0.6715	0.6027	0.5815	0.6157	0.58	0.538	0.5761	0.5167
	23.5	0.6787	0.7446	0.7571	0.7584	0.7473	0.7373	0.7182	0.7122	0.6767	0.7852	0.7057	0.6804	0.6618	0.6469	0.655	0.6511	0.6635	0.6725	0.6948	0.8102	0.6732	0.5935	0.5604	0.5693	0.5607	0.5416	0.5357	0.5899	0.5612	0.6415	0.647	0.537	0.5288	0.5624	0.5718	0.5467	0.5415	0.5487	0.5726	0.6421	0.6736	0.6008	0.5778	0.615	0.5775	0.5342	0.5741	0.516
	24	0.6729	0.7512	0.7629	0.7622	0.7536	0.744	0.7215	0.7237	0.6848	0.786	0.7151	0.685	0.6672	0.6531	0.6602	0.6571	0.6692	0.6815	0.7006	0.8148	0.6783	0.5941	0.5599	0.5699	0.5611	0.5429	0.5374	0.5919	0.5629	0.6513	0.6532	0.5407	0.5308	0.5646	0.5741	0.5483	0.5443	0.5524	0.5766	0.6504	0.6751	0.6002	0.5764	0.6144	0.5769	0.5335	0.5742	0.5157
BR = Biological replicate
[truncated: 72 more columns]

[truncated: 4 more sheets: S10 Fig, S11 Fig, S13 Fig, S15 Fig]
